# Supplementary material for: Computational pathology applied to clinical colorectal cancer cohorts identifies immune and endothelial cell spatial patterns predictive of outcome
Source: J Pathol. 2025 Jan 9;265(2):198–210. doi: 10.1002/path.6378 (PMC11717494; doi:10.1002/path.6378)
Supplement: Supplementary file 1 — Supplementary materials and methods Figure S1. Stacked bar charts comparing distribution of patients in BRAF, MISSONI, and VALENTINO cohorts for selected clinical variables Figure S2. Example illustration of annotated cells from training dataset Figure S3. Comparisons of numbers of tumour‐infiltrating cells using different maximum distances (BRAF and MISSONI cohorts, one point per slide) Figure S4. Kaplan–Meier (KM) plots showing associations between infiltrating lymphocytes and progression‐free survival for combined BRAF and MISSONI cohorts using different radii for detecting infiltrating cells Table S1. Clinical data for the three cohorts Table S2. Optimised panel of antibodies used for multiplex immunohistochemistry [file PATH-265-198-s001.zip]

Archive with 3 entries (3 files):
- path6378-sup-0001-SuppMatMeth,TablesS1,S2.docx
- path6378-sup-0002-FiguresS1-S4.pdf
- path6378-sup-0003-TableS1.xlsx
