# Supplementary material for: Computational pathology applied to clinical colorectal cancer cohorts identifies immune and endothelial cell spatial patterns predictive of outcome
Source: J Pathol. 2025 Jan 9;265(2):198–210. doi: 10.1002/path.6378 (PMC11717494; doi:10.1002/path.6378)
Supplement: Supplementary file 1 — Supplementary materials and methods Figure S1. Stacked bar charts comparing distribution of patients in BRAF, MISSONI, and VALENTINO cohorts for selected clinical variables Figure S2. Example illustration of annotated cells from training dataset Figure S3. Comparisons of numbers of tumour‐infiltrating cells using different maximum distances (BRAF and MISSONI cohorts, one point per slide) Figure S4. Kaplan–Meier (KM) plots showing associations between infiltrating lymphocytes and progression‐free survival for combined BRAF and MISSONI cohorts using different radii for detecting infiltrating cells Table S1. Clinical data for the three cohorts Table S2. Optimised panel of antibodies used for multiplex immunohistochemistry [file PATH-265-198-s001.zip › path6378-sup-0003-TableS1.xlsx]

## Sheet: Cover sheet
	Computational pathology applied to clinical colorectal cancer cohorts identifies immune and endothelial cell spatial patterns predictive of outcome
	N Trahearn et al. J Pathol https://doi.org/10.1002/path.6378
	Table S1. Clinical data for the three cohorts

## Sheet: BRAF
Patient ID	Primary Slides	Metastases Slides	Gender	Age at Tumor Diagnosis	Age at 1st Diagnosis of Metastatic Disease	Synch or Met?	Disease Free Survival	Primary tumor resected up front?	Primary tumor resected anytime?	Primary T Stage	Primary N Stage	Lymphovascular Invasion	Grading (WHO 2016)	Primary Tumour Location	Oxaliplatin-Containing Adjuvant Chemotherapy (for stage 2 or 3)?	Sites of mets at diagnosis	Liver Only	Number of met sites	Met resection at any time?	Site of 1st met resection	1st Met resection outcome	Post Met Resection Relapse?	Post Met Resection Recurrence Free Survival	Loco-regional treatment?	Site of 1st loco-regional treatment on mets	Total number of lines of treatment for metastatic disease	1st Line Baseline ECOG PS	1st Line Baseline CEA	1st Line Baseline Ca19.9	1st Line Baseline Ca19.9/CEA	1st Line Baseline Platelets	1st Line Baseline LDH	1st Line Baseline HgB	1st Line Baseline Total WBC	1st Line Baseline Neutrophils	1st Line Baseline Lymphocytes	1st Line Baseline Albumine	1st Line Baseline ALP	1st Line Treatment Regimen	1st Line Treatment Intensity	1st Line Best Response	1st Line Response (Clean)	1st Line Response (SD 6 Months)	1st Line PD?	1st Line Progression Free Survival	2nd Line Treatment?	2nd Line Baseline ECOG PS	2nd Line Treatment Regimen	2nd Line Best Response
004_AT_PD	004_AT_PD_P1	N/A	Male	60.4956	61.0787	Met	7.00658	Y	Y	3	0	Present	High	Right	N	Lung	N	Single	Y	Lung	R0	Y	1.31579	Y	Lung	N/A	0	N/A	N/A	N/A	N/A	N/A	N/A	N/A	N/A	N/A	N/A	N/A	FOLFOXIRI-Bevacizumab	Triplet	SD	Not Respond	Respond	Y	27.6974	Y	0	FOLFIRI-Cetuximab	SD
008_AN_PD	008_AN_PD_P1	N/A	Male	76.5394	76.9528	Synch	4.96711	Y	Y	2	2	Present	Low	Right	N	Nodes	N	Single	N	N/A	N/A	N/A	N/A	N	N/A	0	1	N/A	N/A	N/A	N/A	N/A	N/A	N/A	N/A	N/A	N/A	N/A	N/A	N/A	N/A	N/A	N/A	N/A	N/A	N	N/A	N/A	N/A
009_AS_PD	009_AS_PD_P1	009_AS_PD_M1	Male	83.5975	84.1259	Met	6.34868	Y	Y	2	0	Present	Low	Right	N	Liver, Soft Tissues	N	Multiple	Y	Soft Tissues	R2	Y	0.328947	Y	Liver	1	1	2.2	15.3	6.95455	191000	156	9.8	3830	1120	1370	3.8	99	Capecitabina	Monotherapy	PD	Not Respond	Not Respond	Y	3.78289	N	N/A	N/A	N/A
010_AM_PD	010_AM_PD_P1	N/A	Female	76.9062	77.1034	Synch	2.36842	Y	Y	3	1	Present	Low	Right	N	Liver	Yes	Single	N	N/A	N/A	N/A	N/A	N	N/A	1	0	3.8	16.8	4.42105	164000	224	12.3	4560	1670	2300	N/A	81	Ipilimumab-Nivolumab	ICI	CR	Respond	Respond	N	25.3289	N	N/A	N/A	N/A
012_AN_PD	012_AN_PD_P1	012_AN_PD_M1	Female	64.449	64.449	Synch	0	Y	Y	4	2	Present	High	Right	N	Liver, Peritoneum	N	Multiple	N	N/A	N/A	N/A	N/A	N	N/A	1	0	11.4	1603	140.614	300000	150	12.1	4700	2890	1390	4.09999	95	FOLFOXIRI-Bevacizumab	Triplet	SD	Not Respond	Respond	N	10.5592	N	N/A	N/A	N/A
013_AR_PI	013_AR_PI_P1	N/A	Male	49.0349	51.9233	Met	34.7039	Y	Y	2	1	NE	Low	Extraperitoneal Rectum	N	Lung	N	Single	Y	Lung	R0	Y	1.44737	Y	Nodes	3	0	6	13.9	2.31667	204000	232	16.8999	8800	5300	2600	4.09999	63	FOLFOXIRI-Bevacizumab	Triplet	PR	Respond	Respond	Y	28.9474	Y	0	FOLFIRI-Bevacizumab	PD
014_AM_PI	014_AM_PI_P1	N/A	Male	50.5352	50.5352	Synch	0	N	N	X	X	Present	High	Left	N	Liver, Lung	N	Multiple	N	N/A	N/A	N/A	N/A	N	N/A	1	0	690	13998	20.287	491000	784	12.1	14800	11490	1430	3.6	113	FOLFIRI-Bevacizumab	Doublet	SD	Not Respond	Not Respond	Y	4.07895	N	N/A	N/A	N/A
017_BG_UD	017_BG_UD_P1	N/A	Male	63.6934	65.8207	Met	25.5592	MISSING	Y	MISSING	MISSING	Absent	High	Right	Y	Nodes	N	Single	N	N/A	N/A	N/A	N/A	N	N/A	1	1	65.0999	N/A	N/A	214000	504	12.5	8770	7050	N/A	3.8	87	Capecitabina-Bevacizumab	Monotherapy	PD	Not Respond	Not Respond	Y	2.30263	N	N/A	N/A	N/A
029_BL_PD	029_BL_PD_P1, 029_BL_PD_P2, 029_BL_PD_P3	N/A	Male	77.065	79.0363	Met	23.6842	Y	Y	3	2	Present	Low	Right	N	Liver, Nodes, Peritoneum, Local Relapse	N	Multiple	N	N/A	N/A	N/A	N/A	N	N/A	1	1	46.9	67.3	1.43497	402000	157	15.2	12400	8900	2400	4.5	78	5FU/LV-Bevacizumab	Monotherapy	PD	Not Respond	Not Respond	Y	2.26974	N	N/A	N/A	N/A
033_BG_PD	033_BG_PD_P1	033_BG_PD_M1	Male	71.1102	71.1485	Synch	0.460526	Y	Y	4	1	Present	Low	Right	N	Liver	Yes	Single	Y	Liver	R0	Y	37.7303	N	N/A	5	0	3.2	410.3	128.219	N/A	N/A	N/A	N/A	N/A	N/A	N/A	N/A	Vinorelbine	Monotherapy	PD	Not Respond	Not Respond	Y	1.94079	Y	1	FOLFOX-Bevacizumab	SD
035_BR_PD	035_BR_PD_P1	N/A	Female	55.54	55.54	Synch	0	Y	Y	4	2	Present	Low	Right	N	Liver, Nodes, Peritoneum, Ovary	N	Multiple	Y	Liver, Nodes, Peritoneum, Ovary	R1	Y	1.38158	N	N/A	2	1	N/A	N/A	N/A	N/A	N/A	N/A	N/A	N/A	N/A	N/A	N/A	FOLFOX-Bevacizumab	Doublet	SD	Not Respond	Respond	Y	12.0066	Y	1	FOLFOX-Bevacizumab	PD
039_BCS_PD	039_BCS_PD_P1	N/A	Female	69.2402	69.306	Synch	0.789474	N	N	4	2	NE	High	Extraperitoneal Rectum	N	Liver, Adrenal	N	Multiple	N	N/A	N/A	N/A	N/A	N	N/A	1	1	27.2	1028	37.7941	465000	N/A	12.9	10930	8630	N/A	4.2	78	FOLFOXIRI-Bevacizumab	Triplet	PR	Respond	Respond	Y	6.01974	N	N/A	N/A	N/A
040_BR_PI	040_BR_PI_P1	N/A	Male	62.5873	62.5873	Synch	0	Y	Y	3	2	Present	Low	Right	N	Liver	Yes	Single	Y	Liver	R0	Y	2.43421	N	N/A	4	0	5.5	17.5	3.18182	222000	193	12.5	6330	4620	860	3.1	88	FOLFOXIRI-Bevacizumab	Triplet	PR	Respond	Respond	Y	9.01316	Y	0	FOLFOXIRI	SD
041_BPG_PD	041_BPG_PD_P1	041_BPG_PD_M1	Male	80.0356	80.8104	Met	9.30921	Y	Y	3	2	Present	High	Left	N	Peritoneum	N	Single	N	N/A	N/A	N/A	N/A	N	N/A	1	0	42	2	0.047619	205000	N/A	13.5	6020	3690	1880	4.3	108	XELOX-Bevacizumab	Doublet	PR	Respond	Respond	Y	10	N	N/A	N/A	N/A
615_BA_PD	615_BA_PD_P1	N/A	Female	61.5359	61.5359	Synch	0	Y	Y	4	2	Present	Low	Left	N	Peritoneum	N	Single	N	N/A	N/A	N/A	N/A	N	N/A	1	0	5.09999	130	25.4902	484000	N/A	13.6	9610	5570	2950	N/A	N/A	FOLFOXIRI-Bevacizumab	Triplet	CR	Respond	Respond	N	10.3947	N	N/A	N/A	N/A
048_BA_PD	048_BA_PD_P1	048_BA_PD_M1	Male	63.1951	63.1951	Synch	0	Y	Y	3	2	NE	High	Left	N	Liver	Yes	Single	Y	Liver	R2	Y	N/A	Y	Liver	0	0	N/A	N/A	N/A	N/A	N/A	N/A	N/A	N/A	N/A	N/A	N/A	MISSING	MISSING	MISSING	MISSING	MISSING	Y	N/A	Y	MISSING	MISSING	MISSING
052_BR_PD	052_BR_PD_P1	N/A	Male	60.0411	60.3587	Synch	3.81579	Y	Y	4	2	Present	Low	Right	Y	Nodes	N	Single	N	N/A	N/A	N/A	N/A	N	N/A	1	0	8.19999	502	61.2195	N/A	N/A	N/A	N/A	N/A	N/A	N/A	N/A	FOLFIRI-Bevacizumab	Doublet	PD	Not Respond	Not Respond	Y	1.44737	N	N/A	N/A	N/A
614_BGR_PD	614_BGR_PD_P1	N/A	Male	55.1184	55.1184	Synch	0	N	Y	3	1	Present	Low	Extraperitoneal Rectum	N	Nodes	N	Single	Y	Nodes	R0	Y	7.40132	N	N/A	N/A	0	324	N/A	N/A	361000	229	11.6	6720	4610	1370	4	68	FOLFOX-Bevacizumab	Doublet	PR	Respond	Respond	Y	15.5592	Y	0	FOLFOX-Bevacizumab	PR
058_BL_PD	058_BL_PD_P1	N/A	Male	67.8275	71.3703	Met	42.5658	Y	Y	4	1	Present	Low	Right	Y	Nodes	N	Single	Y	Nodes	R2	Y	2.10526	N	N/A	3	1	N/A	N/A	N/A	375000	N/A	15.4	8490	5440	2310	N/A	69	FOLFIRI-Cetuximab	Doublet	MISSING	MISSING	MISSING	Y	7.99342	Y	1	Capecitabina-Bevacizumab	MISSING
061_BBM_PD	061_BBM_PD_P1	061_BBM_PD_M1	Female	69.0404	70.2204	Met	14.1776	Y	Y	4	2	Present	High	Left	Y	Ovary	N	Single	Y	Ovary	R0	N	29.2434	N	N/A	0	0	N/A	N/A	N/A	N/A	N/A	N/A	N/A	N/A	N/A	N/A	N/A	N/A	N/A	N/A	N/A	N/A	N/A	N/A	N	N/A	N/A	N/A
063_BG_PD	063_BG_PD_P1	N/A	Female	78.1821	79.8494	Met	20.0329	Y	Y	3	2	Present	Low	Right	Y	Nodes	N	Single	N	N/A	N/A	N/A	N/A	N	N/A	2	1	N/A	N/A	N/A	N/A	N/A	N/A	N/A	N/A	N/A	N/A	N/A	5FU/LV	Monotherapy	PD	Not Respond	Not Respond	Y	0.657895	Y	1	Nivolumab-BMS-986016	SD
066_BF_PD	066_BF_PD_P1	066_BF_PD_M1, 066_BF_PD_M2	Male	64.4271	64.4271	Synch	0	Y	Y	4	2	Present	High	Right	N	Liver, Nodes	N	Multiple	N	N/A	N/A	N/A	N/A	N	N/A	1	1	N/A	N/A	N/A	N/A	N/A	N/A	N/A	N/A	N/A	N/A	N/A	FOLFIRI-Bevacizumab	Doublet	PD	Not Respond	Not Respond	Y	2.92763	N	N/A	N/A	N/A
067_BF_PD	067_BF_PD_P1	N/A	Female	61.0732	61.0732	Synch	0	N	N	X	2	NE	High	Right	N	Nodes	N	Single	N	N/A	N/A	N/A	N/A	N	N/A	1	0	145.1	268.5	1.85045	366000	N/A	9.5	7880	6000	1270	N/A	N/A	FOLFOXIRI-Bevacizumab	Triplet	PR	Respond	Respond	N	15.1645	N	N/A	N/A	N/A
072_BI_PD	072_BI_PD_P1	N/A	Male	74.3107	74.3107	Synch	0	N	N	3	X	NE	Low	Right	N	Peritoneum	N	Single	N	N/A	N/A	N/A	N/A	N	N/A	0	1	N/A	N/A	N/A	N/A	N/A	N/A	N/A	N/A	N/A	N/A	N/A	N/A	N/A	N/A	N/A	N/A	N/A	N/A	N	N/A	N/A	N/A
075_BP_PD	075_BP_PD_P1	075_BP_PD_M1	Male	69.2923	71.5044	Met	26.5789	Y	Y	4	2	Present	High	Right	Y	Liver	Yes	Single	Y	Liver	R0	Y	6.38158	N	N/A	4	0	24.5	4057	165.592	305000	878	13.1	8930	6690	1480	4.8	109	FOLFIRI-Bevacizumab	Doublet	PR	Respond	Respond	Y	12.7961	Y	1	FOLFIRI-Bevacizumab	PD
087_CG_PD	087_CG_PD_P1	N/A	Male	71.7481	71.7481	Synch	0	Y	Y	3	2	NE	High	Right	N	Liver	Yes	Single	Y	Liver	R2	Y	4.34211	N	N/A	1	0	N/A	N/A	N/A	141000	N/A	12.3	4570	2270	1490	N/A	N/A	FOLFOXIRI-Bevacizumab	Triplet	SD	Not Respond	Not Respond	Y	5	N	N/A	N/A	N/A
088_CAM_PD	088_CAM_PD_P1	N/A	Female	70.319	71.1759	Met	10.2961	Y	Y	3	2	Present	Low	Right	Y	Nodes, Lung, Peritoneum	N	Multiple	N	N/A	N/A	N/A	N/A	N	N/A	1	0	3.9	N/A	N/A	253000	212	10.6	6080	3960	1560	N/A	113	Ipilimumab-Nivolumab	ICI	PR	Respond	Respond	N	33.5855	N	N/A	N/A	N/A
094_CT_CBM	094_CT_CBM_P1	N/A	Male	62.7351	63.1759	Synch	5.29605	MISSING	Y	MISSING	MISSING	Present	Low	Right	Y	Nodes	N	Single	Y	Nodes	R0	N	31.1842	N	N/A	1	0	43	103.7	2.41163	222000	292	11.1	4200	2410	1290	3.47	124	FOLFIRI	Doublet	PR	Respond	Respond	N	24.7039	N	N/A	N/A	N/A
096_CR_PD	096_CR_PD_P1	N/A	Female	58.5791	59.258	Met	8.15789	Y	Y	3	2	Present	low	Right	Y	Liver	Yes	Single	N	N/A	N/A	N/A	N/A	N	N/A	2	0	4.3	791	183.953	229000	214	14.1	8140	7030	1020	4.9	83	Encorafenib-Cetuximab	Anti-BRAF	SD	Not Respond	Not Respond	Y	2.73026	Y	0	Nivolumab	PR
097_CA_PD	N/A	097_CA_PD_M1	Male	57.2183	61.5606	Met	52.1711	Y	Y	1	0	NE	Low	Left	N	Liver	Yes	Single	Y	Liver	R0	Y	17.3684	N	N/A	2	0	6	625.5	104.25	182000	134	14.2	5860	3480	1550	N/A	150	Encorafenib-Cetuximab	Anti-BRAF	PR	Respond	Respond	Y	11.3158	Y	1	FOLFIRI-Bevacizumab	SD
105_CL_PD	105_CL_PD_P1	N/A	Male	66.1054	67.8275	Met	20.6908	Y	Y	3	0	Present	Low	Left	Y	Lung	N	Single	N	N/A	N/A	N/A	N/A	Y	Bone	2	0	3	16.3	5.43333	138000	286	16.7	7730	4570	2200	4.2	86	FOLFOX-Bevacizumab	Doublet	PD	Not Respond	Not Respond	Y	2.96053	Y	0	FOLFIRI	SD
110_CI_PD	110_CI_PD_P1	N/A	Female	83.3046	83.3046	Synch	0	Y	Y	4	2	Present	High	Right	N	Liver, Nodes, Lung, Peritoneum	N	Multiple	N	N/A	N/A	N/A	N/A	N	N/A	0	2	N/A	N/A	N/A	N/A	N/A	N/A	N/A	N/A	N/A	N/A	N/A	N/A	N/A	N/A	N/A	N/A	N/A	N/A	N	N/A	N/A	N/A
113_CG_PD	113_CG_PD_P1	113_CG_PD_M1	Female	75.8111	76.5284	Met	8.61842	Y	Y	4	2	Present	Low	Right	Y	Nodes	N	Single	N	N/A	N/A	N/A	N/A	Y	Nodes	2	0	10.6	2.1	0.198113	212000	360	11.2	6740	4450	1590	3.8	87	FOLFIRI-Bevacizumab	Doublet	PR	Respond	Respond	Y	13.9474	Y	1	Capecitabina	PD
114_CC_PD	114_CC_PD_P1	114_CC_PD_M1	Male	79.0856	79.1075	Synch	0.263158	Y	Y	3	0	Absent	High	Right	N	Peritoneum	N	Single	Y	Peritoneum	R0	Y	5.72368	Y	Liver	2	0	3.2	8395	2623.44	173000	130	12.8	4860	2590	1520	4	76	Capecitabina-Bevacizumab	Monotherapy	PR	Respond	Respond	Y	5.75658	Y	MISSING	XELOX-Bevacizumab	NE
118_CG_PD	118_CG_PD_P1	N/A	Female	72.6215	73.7906	Met	14.0461	Y	Y	3	2	NE	Low	Right	Y	Nodes	N	Single	N	N/A	N/A	N/A	N/A	N	N/A	2	0	3.8	N/A	N/A	N/A	N/A	N/A	N/A	N/A	N/A	N/A	N/A	FOLFIRI-Bevacizumab	Doublet	SD	Not Respond	Not Respond	N	3.98026	Y	0	Ipilimumab-Nivolumab	PR
122_CV_PD	122_CV_PD_P1	N/A	Female	46.9131	46.9131	Synch	0	N	N	3	2	NE	High	Extraperitoneal Rectum	N	Liver, Lung	N	Multiple	N	N/A	N/A	N/A	N/A	Y	Liver, Lung	1	0	N/A	N/A	N/A	578000	N/A	11.6	14310	10270	2370	N/A	N/A	FOLFOXIRI-Bevacizumab	Triplet	PD	Not Respond	Not Respond	Y	3.25658	N	N/A	N/A	N/A
658_CS_PD	658_CS_PD_P1	N/A	Female	68.1971	68.4189	Synch	2.66447	Y	Y	3	1	Present	High	Right	N	Nodes	N	Single	N	N/A	N/A	N/A	N/A	N	N/A	1	0	N/A	N/A	N/A	N/A	N/A	N/A	N/A	N/A	N/A	N/A	N/A	XELOX-Bevacizumab	Doublet	SD	Not Respond	Respond	N	6.18421	Y	0	Encorafenib-Binimetinib-Cetuximab	SD
127_CA_PD	127_CA_PD_P1	N/A	Female	59.0664	59.9151	Met	10.1974	Y	Y	3	1	Present	Low	Right	Y	Liver	Yes	Single	N	N/A	N/A	N/A	N/A	N	N/A	4	0	N/A	N/A	N/A	N/A	N/A	N/A	N/A	N/A	N/A	N/A	N/A	FOLFIRI-Cetuximab	Doublet	PD	Not Respond	Not Respond	Y	2.36842	Y	0	FOLFOX-Bevacizumab	PD
128_CM_PD	128_CM_PD_P1	128_CM_PD_M1	Female	76.6598	76.6598	Synch	0	N	N	X	X	NE	High	Right	N	Liver, Nodes	N	Multiple	N	N/A	N/A	N/A	N/A	N	N/A	1	1	106.9	1436	13.4331	214000	N/A	12.8	5670	3420	1730	4.59999	87	XELOX-Bevacizumab	Doublet	SD	Not Respond	Not Respond	Y	5.46053	N	N/A	N/A	N/A
129_CA_PD	129_CA_PD_P1	129_CA_PD_M1	Female	68.9993	69.6482	Met	7.79605	N	Y	3	1	Present	Low	Right	N	Liver	Yes	Single	Y	Liver	R0	Y	99.2105	N	N/A	1	0	2.9	52.8	18.2069	308000	282	13.5	6980	4480	N/A	4	242	FOLFIRI-Bevacizumab	Doublet	PR	Respond	Respond	Y	17.0724	N	N/A	N/A	N/A
130_CM_PD	130_CM_PD_P1	N/A	Female	76.2053	76.4381	Synch	2.79605	Y	Y	3	2	Present	Low	Right	N	Peritoneum	N	Single	N	N/A	N/A	N/A	N/A	N	N/A	2	0	2	2.6	1.3	122000	165	11.8	5460	2970	1980	4.3	92	FOLFOX-Bevacizumab	Doublet	SD	Not Respond	Not Respond	N	5.03289	Y	0	Ipilimumab-Nivolumab	SD
133_CMG_PD	133_CMG_PD_P1	133_CMG_PD_M1	Female	67.6961	68.4463	Met	9.01316	Y	Y	4	2	Present	High	Right	N	Liver, Nodes, Bone	N	Multiple	N	N/A	N/A	N/A	N/A	N	N/A	1	1	N/A	N/A	N/A	N/A	N/A	N/A	N/A	N/A	N/A	N/A	N/A	FOLFOX-Bevacizumab	Doublet	PD	Not Respond	Not Respond	Y	2.13816	N	N/A	N/A	N/A
136_CL_PD	136_CL_PD_P1	136_CL_PD_M1	Male	85.3771	85.3881	Synch	0.131579	N	N	X	X	Absent	Low	Right	N	Peritoneum	N	Single	Y	Peritoneum	R2	Y	62.1711	N	N/A	1	1	45.4	659	14.5154	272000	N/A	10.8	5170	3710	930	4.59999	N/A	Capecitabina	Monotherapy	SD	Not Respond	Not Respond	Y	5.23026	N	N/A	N/A	N/A
139_CA_PD	139_CA_PD_P1	N/A	Male	59.3922	59.54	Synch	1.77632	Y	Y	3	2	Present	Low	Right	Y	Liver	Yes	Single	N	N/A	N/A	N/A	N/A	N	N/A	2	0	N/A	N/A	N/A	N/A	N/A	N/A	N/A	N/A	N/A	N/A	N/A	FOLFIRI-Bevacizumab	Doublet	PD	Not Respond	Not Respond	Y	0.986842	Y	1	Cetuximab	PD
140_CSA_INT	N/A	140_CSA_INT_M1	Male	72.5421	72.5421	Synch	0	MISSING	Y	MISSING	MISSING	Present	Low	Right	N	Liver	Yes	Single	Y	Liver	R0	Y	1.67763	N	N/A	2	0	0.1	21	210	317000	244	14.9	9500	5400	3300	4.4	83	XELOXIRI-AntiEGFR	Triplet	PR	Respond	Respond	Y	4.70395	Y	MISSING	XELOX-Bevacizumab	PD
142_CS_PD	142_CS_PD_P1	142_CS_PD_M1	Female	42.2752	42.2752	Synch	0	Y	Y	3	1	Present	Low	Right	N	Liver, Nodes	N	Multiple	Y	Liver, Nodes	R0	Y	0.921053	N	N/A	1	0	N/A	N/A	N/A	N/A	N/A	N/A	N/A	N/A	N/A	N/A	N/A	FOLFOXIRI-Bevacizumab	Triplet	SD	Not Respond	Respond	Y	9.375	N	N/A	N/A	N/A
145_DL_UD	145_DL_UD_P1	N/A	Female	60.898	62.7981	Met	22.8289	MISSING	Y	MISSING	MISSING	Present	High	Right	Y	Liver	Yes	Single	N	N/A	N/A	N/A	N/A	N	N/A	3	2	6.8	219.8	32.3235	214000	393	14.2	8020	5050	2000	4.09999	111	XELOX-Bevacizumab	Doublet	SD	Not Respond	Respond	Y	10.4605	Y	MISSING	FOLFIRI	SD
147_DP_PD	147_DP_PD_P1	147_DP_PD_M1	Female	57.2402	57.3908	Synch	1.80921	Y	Y	4	2	Absent	High	Right	N	Peritoneum, Other	N	Multiple	N	N/A	N/A	N/A	N/A	N	N/A	4	0	0.8	7.8	9.75	292000	367	13.9	7000	3620	2600	4.3	66	FOLFOXIRI-Bevacizumab	Triplet	SD	Not Respond	Respond	Y	13.1579	Y	0	FOLFIRI-Aflibercept	PD
611_DTP_PD	611_DTP_PD_P1	N/A	Male	79.6879	80.3285	Met	7.69737	Y	Y	4	0	Present	Low	Right	Y	Nodes, Peritoneum	N	Multiple	N	N/A	N/A	N/A	N/A	N	N/A	1	1	4.5	N/A	N/A	N/A	N/A	12.1	5490	3150	1260	N/A	N/A	FOLFIRI-Bevacizumab	Doublet	SD	Not Respond	Respond	N	9.76974	N	N/A	N/A	N/A
151_DPA_PD	151_DPA_PD_P1	151_DPA_PD_M1	Male	75.707	75.707	Synch	0	Y	Y	3	2	Present	High	Right	N	Liver, Nodes, Lung	N	Multiple	N	N/A	N/A	N/A	N/A	N	N/A	2	0	79.8	9959	124.799	310000	302	12.1	10390	6860	1510	N/A	70	FOLFOX-Bevacizumab	Doublet	SD	Not Respond	Not Respond	Y	5.29605	Y	0	FOLFIRI-Ramucirumab	SD
157_DSI_PD	157_DSI_PD_P1	157_DSI_PD_M1	Female	75.5099	76.3094	Met	9.60526	Y	Y	3	0	Absent	Low	Right	N	Liver, Nodes, Lung	N	Multiple	N	N/A	N/A	N/A	N/A	N	N/A	0	1	N/A	N/A	N/A	N/A	N/A	N/A	N/A	N/A	N/A	N/A	N/A	N/A	N/A	N/A	N/A	N/A	N/A	N/A	N	N/A	N/A	N/A
158_DM_PD	158_DM_PD_P1	N/A	Male	60.6735	60.6735	Synch	0	Y	Y	4	2	Present	Low	Right	N	Nodes	N	Single	N	N/A	N/A	N/A	N/A	N	N/A	1	0	455.9	35.8	0.078526	333000	309	11.2	14300	0.8125	930	N/A	101	Ipilimumab-Nivolumab	ICI	PR	Respond	Respond	Y	5.98684	N	N/A	N/A	N/A
163_DPR_PD	163_DPR_PD_P1	N/A	Female	51.2663	51.2663	Synch	0	Y	Y	3	0	NE	High	Left	N	Nodes, Bone, Soft Tissues	N	Multiple	N	N/A	N/A	N/A	N/A	Y	Bone, Soft Tissues	4	0	N/A	N/A	N/A	N/A	N/A	N/A	N/A	N/A	N/A	N/A	N/A	XELOX-Cetuximab	Doublet	PR	Respond	Respond	Y	7.03947	Y	1	FOLFIRI-Aflibercept	SD
166_DA_PD	166_DA_PD_P1	166_DA_PD_M1, 166_DA_PD_M2	Female	73.7166	74.2341	Met	6.21711	Y	Y	4	1	Present	Low	Right	N	Peritoneum	N	Single	N	N/A	N/A	N/A	N/A	N	N/A	0	1	N/A	N/A	N/A	N/A	N/A	N/A	N/A	N/A	N/A	N/A	N/A	N/A	N/A	N/A	N/A	N/A	N/A	N/A	N	N/A	N/A	N/A
616_DG_PD	616_DG_PD_P1	N/A	Male	66.7598	66.7598	Synch	0	Y	Y	4	2	Present	High	Right	N	Liver, Nodes, Lung	N	Multiple	N	N/A	N/A	N/A	N/A	N	N/A	1	0	N/A	N/A	N/A	N/A	N/A	N/A	N/A	N/A	N/A	N/A	N/A	FOLFOXIRI-Bevacizumab	Triplet	PD	Not Respond	Not Respond	Y	2.92763	N	N/A	N/A	N/A
177_DM_PI	177_DM_PI_P1	N/A	Female	52.1862	52.2081	Synch	0.263158	Y	Y	4	2	Present	High	Right	N	Nodes, Peritoneum	N	Multiple	N	N/A	N/A	N/A	N/A	N	N/A	8	1	38.2	34.2	0.895288	405000	169	10.7	10.5	5.2	11.3	N/A	89	FOLFIRI-Bevacizumab	Doublet	PR	Respond	Respond	Y	12.9276	Y	0	FOLFOX-Bevacizumab	SD
179_DA_PD	179_DA_PD_P1	179_DA_PD_M1	Female	72.1834	72.2245	Synch	0.493421	Y	Y	3	1	Present	Low	Right	N	Nodes	N	Single	Y	Nodes	R0	Y	11.1184	N	N/A	N/A	1	76	7.9	0.103947	268000	231	11	6780	2860	3250	3.8	162	FOLFIRI-Bevacizumab	Doublet	MISSING	MISSING	MISSING	MISSING	N/A	MISSING	MISSING	MISSING	MISSING
182_FG_UD	182_FG_UD_P1	N/A	Male	76.9582	80.7967	Met	46.1184	MISSING	Y	MISSING	MISSING	Absent	Low	Right	N	Liver, Peritoneum	N	Multiple	N	N/A	N/A	N/A	N/A	N	N/A	2	1	1.7	23	13.5294	N/A	N/A	11.6	4840	2880	1420	4.09999	N/A	Capecitabina-Bevacizumab	Monotherapy	SD	Not Respond	Respond	Y	20.9868	Y	MISSING	Panitumumab	PD
185_FA_HU	185_FA_HU_P1	185_FA_HU_M1	Female	74.0972	74.0972	Synch	0	Y	Y	4	1	Present	Low	Right	N	Ovary	N	Single	Y	Ovary	R0	Y	2.53289	N	N/A	2	0	6	36	6	398000	153	12.3	8600	6300	1200	N/A	66	FOLFOX	Doublet	SD	Not Respond	Respond	Y	30.9211	Y	1	5FU/LV-Bevacizumab	SD
188_FE_PD	188_FE_PD_P1	N/A	Male	75.373	75.4223	Synch	0.592105	N	N	X	X	NE	Low	Right	N	Liver, Nodes, Lung, Soft Tissues	N	Multiple	N	N/A	N/A	N/A	N/A	N	N/A	1	2	192.2	N/A	N/A	635000	205	9.1	8760	7070	1080	3.3	N/A	FOLFOX	Doublet	PD	Not Respond	Not Respond	Y	1.41447	N	N/A	N/A	N/A
190_FM_PI	190_FM_PI_P1	N/A	Male	73.8535	73.8535	Synch	0	Y	Y	3	1	Present	Low	Left	N	Liver, Lung	N	Multiple	N	N/A	N/A	N/A	N/A	N	N/A	3	0	790.3	54	0.0683285	357000	355	13.9	7830	5010	2050	4.3	402	FOLFOXIRI-Bevacizumab	Triplet	PR	Respond	Respond	Y	14.9671	Y	MISSING	FOLFOX-Bevacizumab	PD
191_FE_PD	191_FE_PD_P1	191_FE_PD_M1, 191_FE_PD_M2	Female	58.6311	58.6311	Synch	0	Y	Y	4	1	Present	Low	Right	N	Peritoneum	N	Single	Y	Peritoneum	R2	Y	2.66447	N	N/A	1	0	38.2	669.6	17.5288	191000	199	12.6	5870	3270	1850	N/A	86	FOLFOXIRI-Bevacizumab	Triplet	PR	Respond	Respond	Y	12.8947	N	N/A	N/A	N/A
193_FG_PD	N/A	193_FG_PD_M1	Male	81.8015	81.8015	Synch	0	N	N	X	X	NE	Low	Right	N	Liver, Nodes, Lung, Peritoneum	N	Multiple	N	N/A	N/A	N/A	N/A	N	N/A	0	3	N/A	N/A	N/A	N/A	N/A	N/A	N/A	N/A	N/A	N/A	N/A	N/A	N/A	N/A	N/A	N/A	N/A	N/A	N	N/A	N/A	N/A
660_FE_PD	660_FE_PD_P1	N/A	Male	42.2204	42.2204	Synch	0	Y	Y	4	2	Present	Low	Right	N	Liver, Peritoneum	N	Multiple	N	N/A	N/A	N/A	N/A	N	N/A	1	0	10.6	2604	245.66	401000	187	12.2	5470	3930	960	4.9	201	FOLFOXIRI-Bevacizumab	Triplet	PR	Respond	Respond	N	2.53289	N	N/A	N/A	N/A
197_FD_PD	N/A	197_FD_PD_M1	Female	57.1253	57.1253	Synch	0	N	N	X	X	NE	High	Right	N	Liver, Nodes	N	Multiple	N	N/A	N/A	N/A	N/A	N	N/A	5	0	N/A	N/A	N/A	N/A	N/A	N/A	N/A	N/A	N/A	N/A	N/A	FOLFOXIRI-Bevacizumab	Triplet	PR	Respond	Respond	Y	11.5132	Y	0	Encorafenib-Cetuximab	SD
618_FM_PD	618_FM_PD_P1	N/A	Male	63.8549	63.8549	Synch	0	Y	Y	4	0	Present	Low	Right	N	Peritoneum	N	Single	Y	Peritoneum	R0	Y	6.94079	N	N/A	1	0	N/A	N/A	N/A	N/A	N/A	N/A	N/A	N/A	N/A	N/A	N/A	FOLFIRI-Bevacizumab	Doublet	PR	Respond	Respond	N	9.96711	N	N/A	N/A	N/A
206_FG_PD	206_FG_PD_P1	N/A	Male	67.384	67.9206	Met	6.44737	Y	Y	3	2	Present	Low	Left	Y	Liver	Yes	Single	N	N/A	N/A	N/A	N/A	N	N/A	2	1	N/A	N/A	N/A	N/A	N/A	N/A	N/A	N/A	N/A	N/A	N/A	FOLFIRI-Aflibercept	Doublet	PD	Not Respond	Not Respond	Y	3.94737	Y	0	Regorafenib	PD
208_FL_PD	208_FL_PD_P1	N/A	Male	68.846	68.846	Synch	0	Y	Y	4	2	Absent	High	Right	N	Peritoneum	N	Single	Y	Peritoneum	R2	Y	13.4211	N	N/A	1	1	N/A	N/A	N/A	N/A	N/A	N/A	N/A	N/A	N/A	N/A	N/A	FOLFOX-Bevacizumab	Doublet	SD	Not Respond	Not Respond	Y	4.86842	N	N/A	N/A	N/A
210_FM_PD	210_FM_PD_P1	210_FM_PD_M1	Male	58.5791	58.7023	Synch	1.48026	N	N	X	X	Absent	Low	Right	N	Peritoneum	N	Single	N	N/A	N/A	N/A	N/A	N	N/A	3	0	N/A	N/A	N/A	N/A	N/A	N/A	N/A	N/A	N/A	N/A	N/A	FOLFOX	Doublet	SD	Not Respond	Not Respond	Y	5.32895	Y	0	FOLFIRI	PD
212_FP_PD	212_FP_PD_P1	N/A	Female	61.4784	61.4784	Synch	0	N	N	3	1	NE	High	Right	N	Liver	Yes	Single	N	N/A	N/A	N/A	N/A	N	N/A	1	0	2439	563400	230.996	361000	3302	11.5	15290	12470	1190	3.8	373	FOLFOXIRI-Bevacizumab	Triplet	SD	Not Respond	Not Respond	Y	3.88158	N	N/A	N/A	N/A
220_GL_UD	N/A	220_GL_UD_M1	Male	76.5613	76.5613	Synch	0	N	N	X	X	NE	High	Left	N	Liver, Nodes, Lung	N	Multiple	N	N/A	N/A	N/A	N/A	N	N/A	1	1	34.6	15864	458.497	153000	1347	12.2	3650	2260	780	N/A	226	XELOX-Bevacizumab	Doublet	PD	Not Respond	Not Respond	Y	1.875	N	N/A	N/A	N/A
216_GW_UD	N/A	216_GW_UD_M1	Male	59.3018	60.1342	Met	10	MISSING	Y	MISSING	MISSING	Present	Low	Right	Y	Liver, Nodes, Peritoneum	N	Multiple	N	N/A	N/A	N/A	N/A	N	N/A	2	0	8.4	17.4	2.07143	383000	527	13	11790	8100	2970	3.5	92	FOLFOX	Doublet	PD	Not Respond	Not Respond	Y	2.76316	Y	MISSING	FOLFIRI-Bevacizumab	PD
223_GA_PD	223_GA_PD_P1	N/A	Male	40.8761	40.8761	Synch	0	N	N	X	X	Present	High	Right	N	Liver, Nodes, Peritoneum	N	Multiple	N	N/A	N/A	N/A	N/A	N	N/A	3	0	61.9	29864	482.456	248000	877	14.3	8400	6000	1400	N/A	364	FOLFOXIRI-Bevacizumab	Triplet	MISSING	MISSING	MISSING	Y	7.07237	N	N/A	N/A	N/A
224_GS_CBM	N/A	224_GS_CBM_M1	Female	65.5661	65.681	Synch	1.38158	MISSING	Y	MISSING	MISSING	Present	High	Right	N	Liver	Yes	Single	N	N/A	N/A	N/A	N/A	N	N/A	4	0	2.5	46.5	18.6	228000	324	11.6	7680	4450	2660	4.09999	96	FOLFOX-Bevacizumab	Doublet	SD	Not Respond	Respond	Y	14.9013	Y	MISSING	FOLFIRI-Bevacizumab	SD
228_GL_OMTO	228_GL_OMTO_P1	228_GL_OMTO_M1	Female	62.7159	62.7351	Synch	0.230263	N	Y	3	2	Present	High	Left	N	Liver, Nodes	N	Multiple	Y	Local Relapse	R2	Y	1.54605	N	N/A	3	0	1.6	1189.8	743.625	331000	260	11.3	6620	3700	2000	2.9	124	FOLFOX	Doublet	SD	Not Respond	Respond	Y	12.6645	Y	0	FOLFIRI	PR
232_GR_PD	232_GR_PD_P1	N/A	Male	68.5394	68.5394	Synch	0	Y	Y	3	1	Absent	Low	Right	N	Peritoneum	N	Single	Y	Peritoneum	R2	Y	15.2303	N	N/A	3	0	N/A	N/A	N/A	N/A	N/A	N/A	N/A	N/A	N/A	N/A	N/A	FOLFIRI-Bevacizumab	Doublet	SD	Not Respond	Respond	Y	7.63158	Y	0	Nivolumab-BMS-986016	SD
234_GG_PD	234_GG_PD_P1	N/A	Female	70.3354	70.36	Synch	0.296053	N	N	3	1	NE	Low	Extraperitoneal Rectum	N	Liver, Lung	N	Multiple	N	N/A	N/A	N/A	N/A	N	N/A	3	0	187.9	238.1	1.26716	323000	1350	11.4	8890	6190	1780	3.8	103	FOLFOX-Bevacizumab	Doublet	PR	Respond	Respond	Y	9.21053	Y	0	Capecitabina-Bevacizumab	PD
237_GAA_PI	237_GAA_PI_P1	N/A	Female	57.7413	57.7413	Synch	0	Y	Y	3	1	Absent	Low	Right	N	Liver	Yes	Single	Y	Liver	R0	Y	17.4671	N	N/A	1	0	3	13	4.33333	198000	221	13.8	5400	3120	1800	N/A	70	FOLFOXIRI-Bevacizumab	Triplet	CR	Respond	Respond	N	12.6645	N	N/A	N/A	N/A
239_GS_PD	239_GS_PD_P1	N/A	Female	60.7228	60.7228	Synch	0	N	N	X	X	NE	Low	Right	N	Liver, Nodes, Lung	N	Multiple	N	N/A	N/A	N/A	N/A	N	N/A	2	0	N/A	N/A	N/A	N/A	N/A	N/A	N/A	N/A	N/A	N/A	N/A	FOLFOXIRI-Bevacizumab	Triplet	PD	Not Respond	Not Respond	Y	3.75	Y	1	Encorafenib-Cetuximab	SD
242_GS_PD	242_GS_PD_P1	242_GS_PD_M1	Male	44.2218	45.1608	Met	11.2829	Y	Y	4	2	Present	High	Left	Y	Nodes	N	Single	Y	Nodes	R2	Y	1.28289	N	N/A	5	0	N/A	N/A	N/A	199000	N/A	14.7	5290	3460	1730	N/A	N/A	FOLFIRI-Cetuximab	Doublet	CR	Respond	Respond	Y	14.4737	Y	1	FOLFOX-Bevacizumab	SD
243_GA_PD	243_GA_PD_P1	N/A	Female	67.7755	67.8686	Synch	1.11842	Y	Y	4	0	Present	High	Left	N	Lung, Peritoneum	N	Multiple	N	N/A	N/A	N/A	N/A	N	N/A	3	0	N/A	N/A	N/A	N/A	N/A	N/A	N/A	N/A	N/A	N/A	N/A	FOLFOX-Bevacizumab	Doublet	PR	Respond	Respond	Y	13.75	Y	0	Encorafenib-Cetuximab	PR
246_GA_PD	246_GA_PD_P1	246_GA_PD_M1	Female	45.6728	45.6728	Synch	0	Y	Y	4	2	Present	High	Right	N	Nodes, Peritoneum	N	Multiple	N	N/A	N/A	N/A	N/A	N	N/A	3	0	N/A	N/A	N/A	N/A	N/A	N/A	N/A	N/A	N/A	N/A	N/A	FOLFOX-Bevacizumab	Doublet	PR	Respond	Respond	Y	5.625	Y	0	FOLFIRI	PD
247_GP_PD	247_GP_PD_P1	247_GP_PD_M1	Male	68.5558	69.6071	Met	12.6316	Y	Y	3	2	Present	High	Right	Y	Nodes	N	Single	N	N/A	N/A	N/A	N/A	Y	Liver	1	0	81.4	704	8.64865	136000	N/A	13.4	11020	9190	0.68055	N/A	N/A	FOLFIRI-Bevacizumab	Doublet	PR	Respond	Respond	N	88.2237	N	N/A	N/A	N/A
652_GM_PD	652_GM_PD_P1	N/A	Female	68.553	68.553	Synch	0	Y	Y	4	1	Present	Low	Right	N	Liver, Peritoneum	N	Multiple	Y	Peritoneum	R2	Y	0.921053	N	N/A	1	0	3.5	N/A	N/A	346000	239	11.4	6560	3490	2380	3.6	71	FOLFOXIRI-Bevacizumab	Triplet	SD	Not Respond	Respond	N	6.28289	N	N/A	N/A	N/A
250_GC_PD	250_GC_PD_P1	250_GC_PD_M1	Male	76.6598	76.6954	Synch	0.427632	Y	Y	4	2	Present	High	Right	N	Peritoneum	N	Single	Y	Peritoneum	R0	N	35.0658	N	N/A	0	0	N/A	N/A	N/A	N/A	N/A	N/A	N/A	N/A	N/A	N/A	N/A	N/A	N/A	N/A	N/A	N/A	N/A	N/A	N	N/A	N/A	N/A
256_IMC_PD	256_IMC_PD_P1	N/A	Female	79.2088	79.2088	Synch	0	Y	Y	4	2	Present	Low	Left	N	Liver, Nodes, Lung	N	Multiple	N	N/A	N/A	N/A	N/A	N	N/A	1	1	25.9	226.8	8.75676	364000	226	11.9	6500	0.68055	0.23611	3.1	115	Irinotecan	Monotherapy	PD	Not Respond	Not Respond	Y	3.19079	N	N/A	N/A	N/A
261_KD_UD	261_KD_UD_P1	N/A	Female	78.0123	78.705	Met	8.32237	MISSING	Y	MISSING	MISSING	Present	High	Right	Y	Liver, Nodes, Lung	N	Multiple	N	N/A	N/A	N/A	N/A	N	N/A	1	1	635.1	4482	7.05716	228000	1075	12.9	5420	3490	1110	4	347	FOLFIRI-Bevacizumab	Doublet	PD	Not Respond	Not Respond	Y	3.02632	N	N/A	N/A	N/A
284_MP_PD	284_MP_PD_P1	N/A	Male	70.8802	70.8802	Synch	0	Y	Y	4	0	Present	Low	Right	N	Liver	Yes	Single	Y	Liver	R0	Y	N/A	Y	Liver	0	1	N/A	N/A	N/A	N/A	N/A	N/A	N/A	N/A	N/A	N/A	N/A	N/A	N/A	N/A	N/A	N/A	N/A	N/A	N	N/A	N/A	N/A
286_MG_PD	286_MG_PD_P1	N/A	Male	64.0438	64.4463	Synch	4.83553	N	Y	3	2	NE	High	Extraperitoneal Rectum	N	Lung	N	Single	N	N/A	N/A	N/A	N/A	N	N/A	1	2	1.7	3.2	1.88235	238000	N/A	12.3	7770	6370	850	N/A	N/A	XELOX	Doublet	PR	Respond	Respond	Y	4.90132	N	N/A	N/A	N/A
288_MV_PD	288_MV_PD_P1	288_MV_PD_M1	Female	75.5592	75.6085	Synch	0.592105	Y	Y	3	2	Present	Low	Right	N	Peritoneum	N	Single	Y	Peritoneum, Local Relapse	R2	Y	N/A	N	N/A	0	2	N/A	N/A	N/A	N/A	N/A	N/A	N/A	N/A	N/A	N/A	N/A	N/A	N/A	N/A	N/A	N/A	N/A	N/A	N	N/A	N/A	N/A
612_ML_PD	612_ML_PD_P1	612_ML_PD_M1	Female	45.8782	45.8782	Synch	0	Y	Y	4	2	Present	High	Left	N	Nodes	N	Single	Y	Nodes	R2	Y	0.230263	N	N/A	1	1	6.2	880.2	141.968	551000	210	8.3	11890	9250	960	2.8	N/A	FOLFOXIRI	Triplet	PR	Respond	Respond	N	10.5921	N	N/A	N/A	N/A
291_ML_PD	291_ML_PD_P1	N/A	Male	44.8268	44.8268	Synch	0	Y	Y	1	MISSING	NE	High	Left	N	Liver	Yes	Single	Y	Liver	MISSING	Y	1.61184	N	N/A	4	0	N/A	N/A	N/A	263000	287	13.7	7000	4500	N/A	N/A	149	FOLFIRI-Bevacizumab	Doublet	PR	Respond	Respond	Y	9.47368	Y	0	FOLFOX	PR
294_MC_OMTO	294_MC_OMTO_P1	294_MC_OMTO_M1	Female	51.8056	51.8084	Synch	0.0328947	N	Y	3	2	Present	High	Extraperitoneal Rectum	N	Liver, Nodes	N	Multiple	Y	Liver, Nodes	R0	Y	6.41447	N	N/A	1	0	15.1	32206.7	2132.89	260000	373	12.6	7320	5200	1400	3.6	82	FOLFOXIRI	Triplet	SD	Not Respond	Respond	Y	9.86842	N	N/A	N/A	N/A
303_MC_PD	303_MC_PD_P1	303_MC_PD_M1	Female	54.7734	54.7734	Synch	0	Y	Y	3	1	Present	Low	Right	N	Liver	Yes	Single	Y	Liver	R0	Y	3.38816	N	N/A	3	0	1.3	51	39.2308	239000	N/A	11.2	4600	2000	2100	N/A	106	FOLFOX-Bevacizumab	Doublet	SD	Not Respond	Not Respond	Y	5.39474	Y	0	FOLFOXIRI-Bevacizumab	PR
307_MR_PD	307_MR_PD_P1	N/A	Female	61.3771	61.6181	Synch	2.89474	Y	Y	3	2	Present	Low	Right	N	Nodes, Peritoneum	N	Multiple	N	N/A	N/A	N/A	N/A	N	N/A	2	0	1.5	40.7	27.1333	478000	171	10.6	5900	2970	2350	4.3	N/A	FOLFOX-Bevacizumab	Doublet	PR	Respond	Respond	Y	10.9868	Y	0	Ipilimumab-Nivolumab	CR
312_MG_PD	312_MG_PD_P1	312_MG_PD_M1	Male	80.9802	84.2464	Met	39.2434	Y	Y	3	1	Present	Low	Right	N	Lung	N	Single	N	N/A	N/A	N/A	N/A	Y	Lung	0	0	9	44.5	4.94444	115000	209	15	6290	2580	3280	4.7	76	N/A	N/A	N/A	N/A	N/A	N/A	N/A	N	N/A	N/A	N/A
315_MA_PD	315_MA_PD_P1	N/A	Male	50.412	50.5298	Synch	1.41447	Y	Y	3	2	Present	High	Right	N	Liver	Yes	Single	Y	Liver	R0	Y	1.18421	Y	Liver	4	0	12.6	6.7	0.531746	415000	195	10.9	6470	16400	12400	2.4	N/A	FOLFOXIRI-Bevacizumab	Triplet	PR	Respond	Respond	Y	5.29605	Y	0	Encorafenib-Cetuximab	SD
317_MM_PD	317_MM_PD_P1	N/A	Female	65.3114	65.3114	Synch	0	Y	Y	4	0	Absent	Low	Left	N	Peritoneum	N	Single	N	N/A	N/A	N/A	N/A	N	N/A	0	0	1.4	30	21.4286	295000	N/A	11.8	8000	4700	2200	N/A	83	N/A	N/A	N/A	N/A	N/A	N/A	N/A	N	N/A	N/A	N/A
320_MR_PD	320_MR_PD_P1	320_MR_PD_M1	Female	67.2279	67.8823	Met	7.86184	Y	Y	3	2	Present	Low	Right	Y	Peritoneum	N	Single	N	N/A	N/A	N/A	N/A	N	N/A	2	0	46.4	20.9	0.450431	184000	N/A	11.8	18.1	8.3	13.5	4.5	182	FOLFIRI-Bevacizumab	Doublet	SD	Not Respond	Not Respond	Y	3.68421	Y	1	Regorafenib	SD
321_MP_PD	321_MP_PD_P1	N/A	Female	69.1608	69.5989	Synch	5.26316	Y	Y	4	1	Present	Low	Right	N	Liver, Nodes, Lung	N	Multiple	N	N/A	N/A	N/A	N/A	N	N/A	2	0	411	10.1	0.0245742	248000	192	12.5	7630	4720	2250	4.3	83	Irinotecan-Cetuximab	Monotherapy	PD	Not Respond	Not Respond	Y	1.38158	Y	0	Dabrafenib-Trametinib-Panitumumab	SD
328_MN_PD	328_MN_PD_P1	328_MN_PD_M1	Male	59.2033	61.0103	Met	21.7105	Y	Y	4	2	Present	High	Right	Y	Peritoneum	N	Single	Y	Peritoneum	R0	Y	10.8224	N	N/A	1	0	13.6	254.8	18.7353	580000	N/A	14	4190	2360	1400	N/A	N/A	FOLFIRI	Doublet	SD	Not Respond	Not Respond	Y	5	N	N/A	N/A	N/A
329_MGF_PD	329_MGF_PD_P1	329_MGF_PD_M1	Male	53.1389	53.1389	Synch	0	N	Y	X	X	Present	High	Left	N	Nodes, Peritoneum	N	Multiple	Y	Peritoneum	R2	Y	1.80921	Y	Peritoneum	3	0	N/A	8.3	N/A	183000	396	14.5	3930	2260	N/A	4.7	74	FOLFOX-Bevacizumab	Doublet	PR	Respond	Respond	Y	8.51974	Y	0	FOLFIRI-Aflibercept	PR
333_MM_PI	333_MM_PI_P1	N/A	Male	58.3409	58.3409	Synch	0	Y	Y	4	2	Present	Low	Right	N	Liver, Peritoneum	N	Multiple	Y	Liver	R0	Y	15.0658	Y	Liver	4	0	1000	2793	2.793	827000	589	10.8	12960	8270	2880	3.6	316	FOLFOXIRI-Bevacizumab	Triplet	PR	Respond	Respond	Y	20.8882	Y	MISSING	Irinotecan-Cetuximab	PR
339_MM_PD	339_MM_PD_P1	N/A	Female	79.1841	80.8323	Met	19.8026	Y	Y	3	0	Absent	Low	Right	N	Nodes	N	Single	N	N/A	N/A	N/A	N/A	N	N/A	1	0	1.5	2.9	1.93333	198000	194	12.5	5490	3220	1620	N/A	90	XELOX-Bevacizumab	Doublet	SD	Not Respond	Respond	N	29.4079	N	N/A	N/A	N/A
340_MN_CBM	340_MN_CBM_P1	N/A	Female	78.4997	78.4997	Synch	0	MISSING	Y	MISSING	MISSING	Present	Low	Right	N	Liver	Yes	Single	N	N/A	N/A	N/A	N/A	N	N/A	1	0	3.7	109.5	29.5946	274000	249	8.5	7260	4960	1510	1.55	47	FOLFIRI-Bevacizumab	Doublet	PR	Respond	Respond	Y	22.4342	N	N/A	N/A	N/A
348_NA_PD	348_NA_PD_P1	N/A	Male	76.9062	77.3799	Synch	5.69079	Y	Y	3	2	Absent	High	Left	Y	Liver	Yes	Single	N	N/A	N/A	N/A	N/A	N	N/A	N/A	0	114.1	393400	3447.85	178000	294	10	5970	3730	1300	3.8	247	Encorafenib-Cetuximab	Anti-BRAF	PR	Respond	Respond	Y	8.28947	Y	0	MISSING	MISSING
352_OG_UD	352_OG_UD_P1	N/A	Male	63.154	67.2471	Met	49.1776	MISSING	Y	MISSING	MISSING	Absent	High	Left	Y	Nodes, Peritoneum	N	Multiple	N	N/A	N/A	N/A	N/A	Y	Peritoneum	1	0	18.1	14.3	0.790055	144000	313	13.4	6530	4600	1470	4.7	44	FOLFOXIRI-Bevacizumab	Triplet	SD	Not Respond	Respond	N	61.5461	N	N/A	N/A	N/A
354_OG_PD	354_OG_PD_P1	N/A	Male	51.102	51.102	Synch	0	N	N	X	X	NE	High	Left	N	Liver, Nodes	N	Multiple	N	N/A	N/A	N/A	N/A	N	N/A	1	1	2	679.6	339.8	301000	347	10.1999	21060	17880	1280	2.4	675	FOLFOX-Bevacizumab	Doublet	PD	Not Respond	Not Respond	Y	1.18421	N	N/A	N/A	N/A
361_PS_UD	361_PS_UD_P1	N/A	Male	69.7577	69.7577	Synch	0	MISSING	Y	MISSING	MISSING	Present	Low	Left	N	Liver	Yes	Single	N	N/A	N/A	N/A	N/A	Y	Liver	4	0	22.8	13.4	0.587719	209000	241	15.5	6360	3390	1900	4.09999	112	XELOX	Doublet	PR	Respond	Respond	Y	61.0855	Y	MISSING	Irinotecan	SD
377_PAM_OMTO	377_PAM_OMTO_P1	377_PAM_OMTO_M1	Female	67.1294	69.1362	Met	24.1118	Y	Y	3	2	Present	High	Right	Y	Liver	Yes	Single	N	N/A	N/A	N/A	N/A	Y	Soft Tissues	4	0	6.8	123	18.0882	234000	295	12.8	7300	3620	2770	4.3	472	FOLFIRI	Doublet	SD	Not Respond	Respond	Y	9.375	Y	0	FOLFIRI	PR
380_PE_PD	380_PE_PD_P1	N/A	Female	84.9008	84.9008	Synch	0	Y	Y	4	1	Present	High	Right	N	Liver, Peritoneum	N	Multiple	N	N/A	N/A	N/A	N/A	N	N/A	2	1	13.5	792.2	58.6815	275000	N/A	11.2	6840	4730	1550	N/A	N/A	XELOX-Bevacizumab	Doublet	SD	Not Respond	Not Respond	Y	5.13158	Y	0	Irinotecan-Cetuximab	NE
381_PL_PD	381_PL_PD_P1	N/A	Female	70.0151	75.0828	Met	60.8882	Y	Y	3	2	Present	Low	Right	Y	Nodes	N	Single	N	N/A	N/A	N/A	N/A	N	N/A	1	1	27	832	30.8148	364000	197	11.3	8580	4770	2650	4.4	N/A	Nivolumab	ICI	SD	Not Respond	Not Respond	Y	3.09211	N	N/A	N/A	N/A
384_PR_PD	384_PR_PD_P1	N/A	Female	78.0808	78.2943	Synch	2.56579	Y	Y	4	1	Present	Low	Left	N	Peritoneum	N	Single	Y	Peritoneum	R0	N	17.0395	N	N/A	0	0	N/A	N/A	N/A	N/A	N/A	N/A	N/A	N/A	N/A	N/A	N/A	N/A	N/A	N/A	N/A	N/A	N/A	N/A	N	N/A	N/A	N/A
385_PFM_PD	N/A	385_PFM_PD_M1	Male	76.2081	76.2245	Synch	0.197368	N	N	X	2	NE	High	Right	N	Liver, Peritoneum	N	Multiple	N	N/A	N/A	N/A	N/A	N	N/A	2	1	30.2	300.9	9.96358	313000	148	13.1	14130	8690	2180	3.8	90	FOLFIRI-Bevacizumab	Doublet	PR	Respond	Respond	Y	8.94737	Y	1	5FU/LV-Bevacizumab	PD
386_PD_INT	386_PD_INT_P1	N/A	Female	64.7118	64.7118	Synch	0	MISSING	Y	MISSING	MISSING	Absent	High	Left	N	Liver, Peritoneum	N	Multiple	N	N/A	N/A	N/A	N/A	N	N/A	1	0	57	34.41	0.603684	383000	450	12.6	7320	4800	1800	4	300	FOLFOXIRI-Bevacizumab	Triplet	SD	Not Respond	Not Respond	Y	5.55921	N	N/A	N/A	N/A
387_PS_PD	387_PS_PD_P1	387_PS_PD_M1	Male	48.616	48.7584	Synch	1.71053	Y	Y	3	1	Absent	High	Right	Y	Liver	Yes	Single	Y	Liver	R0	Y	5.95395	N	N/A	2	0	N/A	627	N/A	N/A	N/A	N/A	N/A	N/A	N/A	N/A	N/A	FOLFIRI-Bevacizumab	Doublet	PD	Not Respond	Not Respond	Y	2.76316	Y	1	Panitumumab	PD
388_PE_PD	388_PE_PD_P1	388_PE_PD_M1	Male	62.8802	62.8802	Synch	0	Y	Y	4	0	Absent	Low	Right	Y	Peritoneum	N	Single	Y	Peritoneum	R1	Y	9.04605	N	N/A	1	0	6.5	N/A	N/A	283000	169	15.5	8300	4790	2520	N/A	88	Irinotecan-Cetuximab	Monotherapy	PD	Not Respond	Not Respond	Y	1.38158	N	0	N/A	N/A
391_PG_PD	391_PG_PD_P1	391_PG_PD_M1	Male	73.2074	73.3032	Synch	1.15132	N	Y	4	0	Present	Low	Right	N	Liver	Yes	Single	Y	Liver	R0	Y	3.48684	N	N/A	2	0	772.8	2	0.00258799	223000	724	12.3	8360	5490	1330	4.2	444	FOLFOXIRI-Bevacizumab	Triplet	PR	Respond	Respond	Y	12.5658	Y	0	FOLFOXIRI-Bevacizumab	PD
395_PA_PD	N/A	395_PA_PD_M1	Male	39.4415	40.961	Met	18.2566	Y	Y	4	1	NE	Low	Right	Y	Peritoneum, Local Relapse	N	Multiple	Y	Peritoneum, Local Relapse	R0	Y	14.0132	N	N/A	1	1	N/A	N/A	N/A	N/A	N/A	N/A	N/A	N/A	N/A	N/A	N/A	FOLFIRI-Cetuximab	Doublet	PD	Not Respond	Not Respond	Y	3.68421	N	N/A	N/A	N/A
398_PF_OMTO	398_PF_OMTO_P1	398_PF_OMTO_M1	Female	69.3251	69.9576	Met	7.59868	Y	Y	4	0	Absent	Low	Left	Y	Lung, Peritoneum, Local Relapse	N	Multiple	Y	Lung, Peritoneum, Local Relapse	R2	N	14.9671	N	N/A	0	0	N/A	N/A	N/A	N/A	N/A	N/A	N/A	N/A	N/A	N/A	N/A	N/A	N/A	N/A	N/A	N/A	N/A	N/A	N	N/A	N/A	N/A
399_PZ_PD	399_PZ_PD_P1	399_PZ_PD_M1	Male	50.4449	50.5079	Synch	0.756579	N	Y	3	2	Present	Low	Right	N	Nodes	N	Single	N	N/A	N/A	N/A	N/A	N	N/A	3	0	18.7	2	0.106952	330000	314	11.7	4910	2690	1650	3.8	52	FOLFOX-Bevacizumab-antiBRAF	Doublet	SD	Not Respond	Respond	Y	15	Y	0	FOLFIRI-Aflibercept	SD
400_PS_PD	400_PS_PD_P1	400_PS_PD_M1	Male	57.7331	57.7331	Synch	0	Y	Y	3	1	Absent	Low	Right	N	Liver	Yes	Single	Y	Liver	R2	Y	25.4605	N	N/A	3	0	35.9	632.8	17.6267	424000	147	10.6	9780	6000	2480	4	N/A	FOLFOXIRI-Bevacizumab	Triplet	SD	Not Respond	Respond	Y	10.6908	Y	0	FOLFOXIRI-Bevacizumab	SD
617_PL_PD	617_PL_PD_P1	N/A	Male	43.0226	43.1047	Synch	0.986842	Y	Y	4	2	Present	Low	Right	N	Liver	Yes	Single	Y	Liver	R1	Y	7.82895	N	N/A	1	0	5.4	N/A	N/A	191000	183	15.3	5860	3530	1780	4.8	55	Encorafenib-Binimetinib-Cetuximab	Anti-BRAF	SD	Not Respond	Not Respond	N	4.11184	Y	0	FOLFIRI-Bevacizumab	NE
413_QA_PD	413_QA_PD_P1	413_QA_PD_M1	Male	52.0931	52.0931	Synch	0	Y	Y	4	2	Present	Low	Right	N	Liver	Yes	Single	N	N/A	N/A	N/A	N/A	N	N/A	2	1	45.6	20600	451.754	420000	263	10.7	6750	4760	1270	3.9	93	FOLFOXIRI-Bevacizumab	Triplet	PR	Respond	Respond	Y	9.14474	Y	0	Panitumumab	PD
420_RP_PD	420_RP_PD_P1	420_RP_PD_M1, 420_RP_PD_M2, 420_RP_PD_M3	Female	34.8912	34.8912	Synch	0	Y	Y	3	2	Present	Low	Left	N	Liver, Peritoneum	N	Multiple	Y	Liver, Ovary, Other	R0	Y	12.2697	N	N/A	6	0	1.4	13.7	9.78571	437000	138	11.2	7530	4080	2320	4.09999	124	FOLFOX-Bevacizumab-antiBRAF	Doublet	PR	Respond	Respond	Y	23.0921	Y	0	FOLFIRI-Aflibercept	PD
421_RD_PD	421_RD_PD_P1	421_RD_PD_M1, 421_RD_PD_M2, 421_RD_PD_M3	Female	63.9808	66.3737	Met	28.75	Y	Y	3	1	NE	High	Right	Y	Nodes	N	Single	Y	Liver	R0	Y	1.57895	N	N/A	2	0	N/A	N/A	N/A	N/A	N/A	N/A	N/A	N/A	N/A	N/A	N/A	FOLFIRI-Bevacizumab	Doublet	SD	Not Respond	Respond	Y	10.5263	Y	1	Regorafenib	NE
422_RFM_OMTO	422_RFM_OMTO_P1	N/A	Male	47.77	47.77	Synch	0	N	Y	3	1	Present	High	Right	N	Liver, Peritoneum	N	Multiple	Y	Peritoneum	R2	Y	3.125	N	N/A	5	0	8.8	N/A	N/A	664000	190	10.1	10230	6800	2400	3.4	98	FOLFOXIRI-Bevacizumab	Triplet	SD	Not Respond	Respond	Y	6.84211	Y	0	FOLFIRI-Aflibercept	PD
429_RA_CBM	429_RA_CBM_P1	N/A	Male	70.6119	70.6119	Synch	0	N	N	X	X	NE	Low	Right	N	Liver	Yes	Single	N	N/A	N/A	N/A	N/A	N	N/A	3	1	22260	69.2	0.00310872	N/A	N/A	12.5	8390	5000	2190	2.52	228	FOLFOX	Doublet	PD	Not Respond	Not Respond	Y	2.86184	Y	MISSING	FOLFIRI	SD
430_RG_PD	430_RG_PD_P1	N/A	Female	67.039	67.9589	Met	11.0526	Y	Y	4	2	NE	Low	Right	Y	Nodes, Peritoneum, Local Relapse	N	Multiple	N	N/A	N/A	N/A	N/A	N	N/A	1	1	141.6	91342	645.071	784000	486	13.1	17600	15450	1130	3.9	478	FOLFIRI-Cetuximab	Doublet	PD	Not Respond	Not Respond	Y	0.460526	N	N/A	N/A	N/A
434_RA_INT	N/A	434_RA_INT_M1	Male	39.2854	39.5729	Synch	3.45395	MISSING	Y	MISSING	MISSING	Present	High	Extraperitoneal Rectum	N	Liver, Lung	N	Multiple	N	N/A	N/A	N/A	N/A	N	N/A	1	1	143	58.12	0.406434	204000	460	10.1999	9510	7800	700	3.4	164	FOLFOXIRI-Bevacizumab	Triplet	PD	Not Respond	Not Respond	Y	2.82895	N	N/A	N/A	N/A
435_RMR_PD	435_RMR_PD_P1	N/A	Female	57.2074	57.2074	Synch	0	Y	Y	4	2	Present	High	Right	N	Liver, Nodes	N	Multiple	Y	Liver, Nodes	R2	Y	61.0197	N	N/A	2	0	30.4	242.4	7.97368	234000	176	10.7	6560	4620	N/A	N/A	186	XELOX-Bevacizumab	Doublet	PR	Respond	Respond	Y	9.93421	Y	0	FOLFIRI-Bevacizumab	PD
437_RS_PD	437_RS_PD_P1	N/A	Female	57.473	57.473	Synch	0	Y	Y	3	2	Present	Low	Right	N	Liver, Nodes, Lung	N	Multiple	N	N/A	N/A	N/A	N/A	N	N/A	8	0	86.4	2	0.0231481	534000	396	12.1	6500	4500	1300	N/A	N/A	FOLFOXIRI-Bevacizumab	Triplet	SD	Not Respond	Respond	Y	9.57237	Y	0	FOLFOXIRI-Bevacizumab	SD
438_RA_PD	438_RA_PD_P1	438_RA_PD_M1, 438_RA_PD_M2	Male	65.0048	65.6728	Met	8.02632	Y	Y	3	2	Present	High	Left	Y	Local Relapse	N	Single	Y	Local Relapse	R0	Y	10.8224	Y	Local Relapse	2	0	35.9	3891	108.384	237000	N/A	N/A	8740	6670	1360	N/A	N/A	FOLFIRI-Bevacizumab	Doublet	PD	Not Respond	Not Respond	Y	1.48026	Y	0	Encorafenib-Cetuximab	SD
440_RR_PD	440_RR_PD_P1	440_RR_PD_M1, 440_RR_PD_M2	Male	67.154	67.154	Synch	0	Y	Y	4	2	Present	High	Right	N	Liver	Yes	Single	N	N/A	N/A	N/A	N/A	N	N/A	2	0	N/A	N/A	N/A	N/A	N/A	N/A	N/A	N/A	N/A	N/A	N/A	FOLFOX-Cetuximab	Doublet	SD	Not Respond	Not Respond	Y	4.30921	Y	1	FOLFIRI	PD
448_SI_UD	448_SI_UD_P1	N/A	Female	60.063	60.063	Synch	0	N	N	X	X	Present	High	Right	N	Peritoneum	N	Single	N	N/A	N/A	N/A	N/A	N	N/A	1	1	413	2611.4	6.323	865000	459	9.6	14860	12020	1700	2.1	151	FOLFIRI-Cetuximab	Doublet	SD	Not Respond	Not Respond	Y	5.26316	N	N/A	N/A	N/A
465_SC_PD	465_SC_PD_P1	N/A	Male	48.7529	48.7529	Synch	0	N	Y	X	X	NE	Low	Right	N	Liver	Yes	Single	Y	Liver	R0	N	17.3026	Y	Liver	1	0	N/A	N/A	N/A	N/A	N/A	N/A	N/A	N/A	N/A	N/A	N/A	FOLFOXIRI-Bevacizumab	Triplet	PR	Respond	Respond	N	20.5263	N	N/A	N/A	N/A
466_SC_PD	466_SC_PD_P1	N/A	Female	50.2341	50.2341	Synch	0	Y	Y	4	2	Present	Low	Right	N	Ovary	N	Single	Y	Ovary	R0	Y	14.2434	N	N/A	1	0	N/A	N/A	N/A	N/A	N/A	N/A	N/A	N/A	N/A	N/A	N/A	FOLFIRI-Panitunumab	Doublet	PD	Not Respond	Not Respond	Y	2.96053	N	N/A	N/A	N/A
467_SA_PD	467_SA_PD_P1	467_SA_PD_M1	Male	79.5619	79.5619	Synch	0	Y	Y	4	2	Present	Low	Right	N	Liver, Peritoneum	N	Multiple	N	N/A	N/A	N/A	N/A	N	N/A	3	1	N/A	N/A	N/A	N/A	N/A	N/A	N/A	N/A	N/A	N/A	N/A	FOLFOX	Doublet	PD	Not Respond	Not Respond	Y	3.45395	Y	1	Ipilimumab-Nivolumab	PD
473_SA_PD	473_SA_PD_P1	473_SA_PD_M1, 473_SA_PD_M2, 473_SA_PD_M3	Female	66.6475	69.1444	Met	30	Y	Y	3	0	Absent	High	Right	N	Liver	Yes	Single	Y	Liver	R0	Y	9.96711	Y	Liver	5	0	N/A	N/A	N/A	N/A	N/A	N/A	N/A	N/A	N/A	N/A	N/A	FOLFOX-Bevacizumab	Doublet	MISSING	MISSING	MISSING	Y	14.1447	Y	0	FOLFIRI	PD
474_SO_PD	474_SO_PD_P1	N/A	Male	73.8426	77.2047	Met	40.3947	Y	Y	3	0	Present	Low	Right	N	Nodes, Local Relapse	N	Multiple	N	N/A	N/A	N/A	N/A	N	N/A	0	2	0.5	8.6	17.2	302000	223	10	8450	5690	1650	2.7	59	N/A	N/A	N/A	N/A	N/A	N/A	N/A	N	N/A	N/A	N/A
476_SV_PD	476_SV_PD_P1	N/A	Female	35.5921	35.5921	Synch	0	N	N	4	1	NE	Low	Left	N	Lung	N	Single	N	N/A	N/A	N/A	N/A	Y	Other	3	0	N/A	N/A	N/A	N/A	N/A	N/A	N/A	N/A	N/A	N/A	N/A	FOLFOX-Panitumumab	Doublet	PR	Respond	Respond	Y	10	Y	0	FOLFIRI-Bevacizumab	PD
493_TMG_INT	493_TMG_INT_P1	N/A	Male	28.4025	28.4025	Synch	0	MISSING	Y	MISSING	MISSING	Present	High	Right	N	Peritoneum	N	Single	N	N/A	N/A	N/A	N/A	N	N/A	2	0	1	36	36	288000	247	15.6	6680	3900	1900	4.3	51	XELOX-Bevacizumab	Doublet	PD	Not Respond	Not Respond	Y	1.61184	Y	MISSING	FOLFIRI-Cetuximab	PD
496_TMA_PD	N/A	496_TMA_PD_M1	Female	76.4079	76.4079	Synch	0	N	N	X	X	NE	High	Right	N	Liver, Peritoneum	N	Multiple	N	N/A	N/A	N/A	N/A	N	N/A	N/A	1	3.7	184.2	49.7838	373000	1815	10.1	5180	2810	N/A	3.8	N/A	FOLFOX-Bevacizumab	Doublet	PR	Respond	Respond	Y	6.34868	Y	1	Encorafenib-Cetuximab	SD
486_TL_UD	486_TL_UD_P1	N/A	Female	62.1766	62.1766	Synch	0	MISSING	Y	MISSING	MISSING	Present	High	Right	N	Peritoneum	N	Single	N	N/A	N/A	N/A	N/A	N	N/A	3	0	26.3	9.4	0.357414	N/A	N/A	12.6	11170	6360	4140	N/A	70	XELOX-Bevacizumab	Doublet	PR	Respond	Respond	Y	16.875	Y	MISSING	Irinotecan	SD
661_TL_PD	661_TL_PD_P1	N/A	Male	79.3566	79.4415	Synch	1.01974	Y	Y	3	2	Present	High	Left	N	Lung	N	Single	N	N/A	N/A	N/A	N/A	N	N/A	1	0	3.9	4.6	1.17949	265000	164	10.6	5130	3090	1230	N/A	78	XELOX-Bevacizumab	Doublet	SD	Not Respond	Not Respond	N	2.99342	N	N/A	N/A	N/A
503_TM_PD	503_TM_PD_P1	503_TM_PD_M1	Female	83.1622	84.2053	Met	12.5329	Y	Y	4	2	Present	High	Right	N	Nodes	N	Single	Y	Nodes	R2	Y	2.20395	N	N/A	2	0	1.2	24.2	20.1667	171000	189	12.4	6420	4170	1630	N/A	54	Capecitabina-Bevacizumab	Monotherapy	PR	Respond	Respond	Y	5.625	Y	1	Capecitabina-Bevacizumab	PD
505_TF_PD	505_TF_PD_P1	N/A	Male	78.4586	78.5818	Synch	1.48026	Y	Y	3	1	Present	Low	Right	N	Nodes	N	Single	N	N/A	N/A	N/A	N/A	N	N/A	1	0	4.5	1359	302	288000	226	14.2	21300	0.73611	0.34027	N/A	102	Nivolumab-BMS-986016	ICI	PR	Respond	Respond	N	19.6053	N	N/A	N/A	N/A
512_VP_PD	512_VP_PD_P1	N/A	Female	62.3217	62.4203	Synch	1.18421	Y	Y	3	2	NE	High	Left	N	Liver	Yes	Single	N	N/A	N/A	N/A	N/A	N	N/A	2	0	N/A	N/A	N/A	N/A	N/A	N/A	N/A	N/A	N/A	N/A	N/A	FOLFOXIRI-Bevacizumab	Triplet	SD	Not Respond	Respond	Y	6.05263	Y	0	FOLFOXIRI-Bevacizumab	PD
515_VF_PD	515_VF_PD_P1	N/A	Female	70.7023	71.8084	Met	13.2895	Y	Y	4	1	Present	Low	Right	Y	Nodes, Bone	N	Multiple	N	N/A	N/A	N/A	N/A	N	N/A	2	0	3.6	24.2	6.72222	220000	N/A	12.3	19.2	N/A	N/A	N/A	N/A	Capecitabina-Bevacizumab	Monotherapy	SD	Not Respond	Respond	Y	7.30263	Y	0	Nivolumab-BMS-986016	PR
518_VMC_INT	518_VMC_INT_P1	N/A	Female	69.6181	69.8097	Synch	2.30263	MISSING	Y	MISSING	MISSING	Present	High	Left	N	Liver	Yes	Single	N	N/A	N/A	N/A	N/A	N	N/A	4	0	16.55	34.07	2.05861	291000	284	10.1	4240	2900	900	4.09999	85	FOLFOX-Bevacizumab	Doublet	SD	Not Respond	Not Respond	Y	4.14474	Y	MISSING	FOLFIRI-Bevacizumab	PD
520_VD_PD	520_VD_PD_P1	520_VD_PD_M1, 520_VD_PD_M2	Male	84.8296	84.8296	Synch	0	Y	Y	4	2	Present	Low	Right	N	Nodes, Peritoneum	N	Multiple	Y	Peritoneum	R2	Y	0.559211	N	N/A	1	1	2.7	6.2	2.2963	174000	182	11.9	21000	0.65972	0.45833	3	64	Ipilimumab-Nivolumab	ICI	PR	Respond	Respond	N	22.1711	N	N/A	N/A	N/A
521_VMTN_PD	521_VMTN_PD_P1	N/A	Female	64.5613	65.306	Met	8.94737	Y	Y	4	0	Present	Low	Right	Y	Liver	Yes	Single	N	N/A	N/A	N/A	N/A	N	N/A	1	0	50.6	19.5	0.385375	249000	287	14.3	6870	5270	1240	4.5	87	Encorafenib-Binimetinib-Cetuximab	Anti-BRAF	PR	Respond	Respond	Y	2.73026	Y	0	Nivolumab	PR
523_VL_PD	523_VL_PD_P1	N/A	Female	77.0349	77.7687	Met	8.81579	Y	Y	4	2	Present	Low	Right	N	Soft Tissues	N	Single	N	N/A	N/A	N/A	N/A	N	N/A	1	0	113.6	5.4	0.0475352	211000	137	12.4	7970	5090	2310	N/A	59	Nivolumab-BMS-986016	ICI	PR	Respond	Respond	Y	5.49342	Y	0	XELOX	PR
526_VF_PD	526_VF_PD_P1	N/A	Female	70.5982	71.3457	Met	8.98026	Y	Y	3	2	Present	Low	Right	Y	Peritoneum	N	Single	Y	Peritoneum	R0	Y	21.7105	N	N/A	0	0	1.6	0.8	0.5	N/A	N/A	N/A	N/A	N/A	N/A	N/A	N/A	N/A	N/A	N/A	N/A	N/A	N/A	N/A	N	N/A	N/A	N/A
528_VV_PD	N/A	528_VV_PD_M1	Male	70.4668	71.4661	Met	12.0066	Y	Y	3	2	Present	Low	Left	Y	Nodes	N	Single	N	N/A	N/A	N/A	N/A	N	N/A	4	0	N/A	N/A	N/A	N/A	N/A	N/A	N/A	N/A	N/A	N/A	N/A	XELIRI-Cetuximab	Doublet	PR	Respond	Respond	Y	7.79605	Y	0	XELOX-Bevacizumab	SD
538_ZML_PD	538_ZML_PD_P1	N/A		N/A	N/A		N/A																N/A			N/A	N/A	N/A	N/A	N/A	N/A	N/A	N/A	N/A	N/A	N/A	N/A	N/A							N/A
539_ZA_PD	539_ZA_PD_P1	539_ZA_PD_M1, 539_ZA_PD_M2	Male	61.4264	61.6783	Synch	3.02632	Y	Y	3	0	Present	Low	Right	N	Liver	Yes	Single	Y	Liver	R1	Y	1.15132	N	N/A	3	0	12.1	201.5	16.6529	183000	143	12.6	8720	8250	390	4.2	48	FOLFOXIRI-Bevacizumab	Triplet	SD	Not Respond	Respond	Y	6.05263	Y	0	FOLFOXIRI-Bevacizumab	SD
541_ZSA_PD	541_ZSA_PD_P1	N/A	Female	42.0561	43.9261	Met	22.4671	Y	Y	4	2	Present	High	Left	Y	Nodes	N	Single	N	N/A	N/A	N/A	N/A	N	N/A	0	0	11.3	278	24.6018	N/A	N/A	N/A	N/A	N/A	N/A	N/A	N/A	N/A	N/A	N/A	N/A	N/A	N/A	N/A	N	N/A	N/A	N/A
619_ZS_PD	619_ZS_PD_P1	N/A	Male	59.1786	59.1786	Synch	0	N	N	X	X	NE	High	Left	N	Liver, Nodes	N	Multiple	N	N/A	N/A	N/A	N/A	N	N/A	1	1	17.87	N/A	N/A	347000	N/A	12.6	9690	6520	1890	N/A	N/A	FOLFOXIRI-Bevacizumab	Triplet	MISSING	MISSING	MISSING	N	1.44737	N	N/A	N/A	N/A
524_ZR_PD	N/A	524_ZR_PD_M1	Male	54.7953	59.4853	Met	56.3487	Y	Y	3	0	Absent	Low	Right	N	Peritoneum	N	Single	Y	Peritoneum	R2	Y	1.54605	N	N/A	2	0	N/A	N/A	N/A	N/A	N/A	N/A	N/A	N/A	N/A	N/A	N/A	FOLFOXIRI-Bevacizumab	Triplet	PR	Respond	Respond	Y	10.8224	Y	0	Encorafenib-Cetuximab	SD
529_ZV_PD	529_ZV_PD_P1	N/A	Female	61.6208	63.5592	Met	23.2895	Y	Y	4	0	Absent	Low	Right	Y	Liver, Lung, Peritoneum	N	Multiple	N	N/A	N/A	N/A	N/A	N	N/A	5	0	40.9	13.4	0.327628	250000	143	14.9	6980	4720	1570	4.59999	N/A	FOLFIRI-Bevacizumab	Doublet	PD	Not Respond	Not Respond	Y	1.80921	Y	0	Vinorelbina	SD
006_AA_CBM	006_AA_CBM_P1	N/A	No Data
170_DDS_INT	170_DDS_INT_P1	N/A	No Data
295_MV_OMTO	N/A	295_MV_OMTO_M1	No Data
298_MG_OMTO	298_MG_OMTO_P1	298_MG_OMTO_M1	No Data
[truncated: 42 more columns]

## Sheet: MISSONI
ID_patient	Immunotherapy Y=1. N=0	Immunotherapy Drug Names	Immunotherapy PD. Y=1. N= 0	IMMUNOTHERAPY PFS	Immunotherapy Best Response	As of Today. Alive = 0 Dead = 1	OS since Diagnosis of MTS Disease	OS since Start of Immuno	OS_Censoring Immuno Start	Primary Tumour Available (FFPE) Pre-treatment with Immunotherapy (Y/N)	Metastasis Available (FFPE) Pre-treatment with Immunotherapy (Y/N)	Pre-treated/Non-treated_Primary Slides	Pre-treated/Non-treated_Metastases Slides	Histology	Grading
001_AAG_PD	1	Nivolumab-BMS-986016	0	17.1	PR	0	33.2	17.1	16.1	Y	N	Non-treated	NA	NOS	low grade
011_BP_PD	1	Ipilimumab-Nivolumab	0	16.6	SD	0	19.6	16.6	3	Y	Y	Non-treated	Non-terated	Mucinous adc	high grade
016_BM_PD	1	Ipilimumab-Nivolumab	0	33	CR	0	90.6	33	57.6	Y	Y	Non-treated		NOS	low grade
018_BA_PD	1	Ipilimumab-Nivolumab	0	33	CR	0	53.8	33	20.8	Y	Y	Non-treated	Pre-treated	Mucinous adc	high grade
019_BAR_PD	1	Nivolumab-BMS-986016	1	1.4	PD	1	11.7	4.5	7.2	Y	Y	Non-treated	Non-treated	NOS	high grade
037_CE_PD	1	Ipilimumab-Nivolumab	0	42.4	PR	0	52.4	42.4	10	Y	N	Non-treated	NA	Villous	low grade
038_CM_PD	1	Ipilimumab-Nivolumab	1	12.4	PR	1	151.9	17.7	134.3	Y	Y	Non-treated	NA	Mucinous adc	high grade
045_CML_PD	1	Ipilimumab-Nivolumab	0	30.4	PR	0	36.6	30.4	6.2	Y	N	Non-treated	NA	NOS	high grade
047_CA_PD	1	Ipilimumab-Nivolumab	1	4.4	SD	1	23.8	16	7.8	Y	Y	Non-treated	Non-treated	NOS	high grade
051_CG_PD	1	Nivolumab-BMS-986016	0	15.9	SD	0	18.8	15.9	3	Y	Y	Non-treated	NA	Mucinous adc	high grade
058_DNP_PD	1	Nivolumab-BMS-986016	0	16.6	PR	0	29.3	16.6	12.7	Y	N	Non-treated	NA	Medullary	high grade
060_DSA_PD	1	Ipilimumab-Nivolumab	0	20.3	CR	0	21.5	20.3	1.3	Y	N	Non-treated	NA	NOS	high grade
065_DM_PD	1	Nivolumab-BMS-986016	1	1.3	PD	0	1900-02-09 16:48:00	15.8	25	Y	Y	Non-treated	Pre-treated	Mucinous adc	high grade
066_DR_PD	1	Nivolumab-BMS-986016	0	14.8	PR	0	38.2	14.8	23.3	Y	N	Non-treated	NA	NOS	high grade
085_GF_PD	1	Ipilimumab-Nivolumab	0	17.6	PR	0	19.1	17.6	1.5	Y	N	Non-treated	NA	NOS	high grade
088_GG_PD	1	Ipilimumab-Nivolumab	1	3.5	PR	1	32.9	3.5	29.4	Y	Y	Non-treated	Non-treated	NOS	low grade
090_GS_PD	1	Nivolumab-BMS-986016	0	15.9	PR	0	25.5	15.9	9.6	Y	N	Non-treated	NA	Mucinous adc	high grade
093_LM_PD	1	Ipilimumab-Nivolumab	0	20.7	PR	0	71.8	20.9	50.9	N	Y	Non-treated	NA	NOS	low grade
096_LA_PD	1	Ipilimumab-Nivolumab	0	29.9	SD	0	99.1	29.9	69.1	Y	Y	NA	Pre-treated	Mucinous adc	high grade
103_MG_PD	1	Ipilimumab-Nivolumab	0	17.6	SD	0	44.7	17.6	27.1	Y	N	Non-treated	NA	NOS	low grade
108_MC_PD	1	Nivolumab	1	6.3	PR	0	45.9	38.7	7.1	Y	N	Non-treated	NA	Mucinous adc	high grade
117_PM_PD	1	Ipilimumab-Nivolumab	0	20.7	PR	0	21.9	20.7	1.2	Y	N	Non-treated	NA	Medullary	high grade
119_PA_PD	1	Ipilimumab-Nivolumab	0	22.4	PR	0	23.7	22.4	1.3	Y	Y	Non-treated	NA	Medullary	high grade
120_PV_PD	1	Nivolumab-BMS-986016	0	14.5	PR	0	62.6	14.5	48.1	Y	Y	Non-treated	NA	NOS	low grade
121_PMP_PD	1	Nivolumab-BMS-986016	0	17.1	SD	0	33.3	17.1	16.3	Y	Y	Non-treated	NA	Mucinous	high grade
123_PR_PD	1	Nivolumab	0	35.5	PR	0	46.8	35.5	11.3	Y	Y	Non-treated	NA	NOS	high grade
127_PM_PD	1	Ipilimumab-Nivolumab	0	22.6	SD	0	25.6	22.6	3	Y	N	Non-treated	NA	Mucinous	high grade
136_RF_PD	1	Ipilimumab-Nivolumab	0	18.8	PR	0	22.7	18.8	3.9	Y	Y	Non-treated	NA	NOS	high grade
143_SE_PD	1	Ipilimumab-Nivolumab	0	21.9	PR	0	63.6	21.9	41.6	Y	Y	Non-treated	NA	Mucinous	high grade
154_SG_PD	1	Ipilimumab-Nivolumab	1	3	PD	1	70.3	4.7	65.6	N	Y	Non-treated	Non-treated	NOS	low grade
155_SL_PD	1	Nivolumab	0	35.7	CR	0	69.8	35.7	34	Y	Y	Non-treated	Pre-treated	Mucinous	high grade
157_TR_PD	1	Ipilimumab-Nivolumab	0	34.1	PR	0	48.5	34.1	14.4	Y	Y	Non-treated	NA	Medullary	high grade
163_VG_PD	1	Ipilimumab-Nivolumab	0	34.1	PR	0	88.8	34.1	54.7	Y	Y	Non-treated	Non-treated	Mucinous	high grade
175_ZA_PD	1	Ipilimumab-Nivolumab	1	1.4	PD	0	23.9	21.6	2.3	Y	Y	Non-treated	Non-treated	Mucinous	low grade
190_FA_PD	1	Nivolumab-BMS-986016	0	12.9	SD	1	34.2	12.9	21.3	Y	Y	Non-treated	NA	Mucinous	high grade
035_CM_PD	1	Ipilimumab-Nivolumab	0	16.9	SD	0	19.8	16.9	2.9	Y	Y	Non-treated	Non-treated	NOS	high grade
068_DG_PD	1	Nivolumab	1	1.2	PD	1	34.1	2.5	31.6	N	N	NA	NA	NA	NA
140_SG_PD	0	NA	NA	NA	NA	1	35.5	NA	NA	Y	N	Non-treated	NA	Mucinous	high grade
149_SA_PD	1	Nivolumab-BMS-986016	1	1.4	PD	1	7.6	2.2	5.5	Y	N	NA	NA	NA	NA
006_AF_PD	1	Nivolumab	1	2.1	PD	1	19.2	2.1	17.1	Y	Y	Non-treated	Pre-treated	NOS	high grade
010_BR_PD	0	NA	NA	NA	NA	0	17.8	NA	NA	Y	N	Non-treated	NA	Medullary	high grade
003_AL_TO	1	Nivolumab	0	26.3	PR	0	29.8	26.3	3.6	Y	N	Non-treated	NA	NOS	low grade
004_AA_TO	1	Nivolumab	0	35.3	PR	0	51.6	35.3	16.3	Y	Y	Non-treated	Pre-treated	NOS	low grade
012_BA_PD	0	NA	NA	NA	NA	1	89.7	NA	NA	Y	Y	Non-treated	NA	NOS	low grade
021_BS_PD	0	NA	NA	NA	NA	1	11.2	NA	NA	Y	Y	Non-treated	NA	Mucinous	high grade
022_BP_TO	1	Nivolumab-BMS-986016	0	14.5	SD	0	30.6	14.5	16.1	Y	N	Non-treated	NA	NOS	high grade
024_BG_TO	1	Ipilimumab-Nivolumab	0	17.8	PR	0	19.7	17.8	1.8	Y	N	Non-treated	NA	Medullary	high grade
027_BR_PD	0	NA	NA	NA	NA	1	11.3	NA	NA	Y	Y	Non-treated	NA	NOS	low grade
032_FF_TO	1	Nivolumab-BMS-986016	1	3.2	PD	1	40.9	7.7	33.2	Y	N	Non-treated	NA	Mucinous	high grade
036_CB_TO	1	Ipilimumab-Nivolumab	1	27.8	SD	0	46.6	29.9	16.7	Y	Y	Non-treated	NA	Mucinous	high grade
039_CMA_TO	0	NA	NA	NA	NA	0	23.6	NA	NA	Y	Y	Non-treated	NA	NOS	high grade
041_CE_TO	1	Nivolumab-BMS-986016	1	4.4	PD	1	12.5	5.9	6.7	Y	N	Non-treated	NA	Medullary	high grade
044_CD_PD	0	NA	NA	NA	NA	1	6.6	NA	NA	Y	Y	Non-treated	NA	NOS	high grade
046_CP_PD	0	NA	NA	NA	NA	1	3.4	NA	NA	Y	Y	Non-treated	NA	Medullary	high grade
061_DC_TO	0	NA	NA	NA	NA	0	54.9	NA	NA	Y	Y	Non-treated	NA	Mucinous	high grade
063_DSF_PD	0	NA	NA	NA	NA	1	13	NA	NA	Y	Y	Non-treated	NA	Mucinous	high grade
070_DO_TO	1	Nivolumab-BMS-986016	0	7.4	PR	0	52.6	17.3	35.3	N	Y	Non-treated	NA	NOS	high grade
078_FD_TO	1	Nivolumab	0	0.7	SD	0	22.4	0.7	21.7	Y	Y	Non-treated	NA	NOS	high grade
081_GA_PD	0	NA	NA	NA	NA	0	39.5	NA	NA	Y	Y	Non-treated	Non.treated	Mucinous	high grade
082_GRT_TO	0	NA	NA	NA	NA	1	23	NA	NA	Y	N	Non-treated	NA	Medullary	high grade
101_MMB_PD	0	NA	NA	NA	NA	1	12.6	NA	NA	N	Y	Non-treated	NA	NOS	high grade
102_MV_MO	1	Ipilimumab-Nivolumab	0	17.5	PR	0	23.7	17.5	6.2	N	Y	Non-treated	NA	Mucinous	high grade
106_MM_TO	1	Ipilimumab-Nivolumab	0	33.4	PR	0	63.4	33.4	30	Y	Y	Non-treated	Pre-treated	NOS	high grade
110_MP_TO	1	Nivolumab	1	5.3	PD	1	21.5	15.2	6.3	Y	Y	Non-treated	missing	Mucinous	high grade
116_PC_PD	0	NA	NA	NA	NA	0	82.8	NA	NA	Y	Y	Non-treated	NA	Mucinous	high grade
118_PV_PD	0	NA	NA	NA	NA	1	7.7	NA	NA	Y	Y	Non-treated	NA	Villous	low grade
125_PM_PD	0	NA	NA	NA	NA	0	39.4	NA	NA	Y	N	Non-treated	NA	NOS	high grade
126_PD_TO	0	NA	NA	NA	NA	0	54	NA	NA	Y	Y	Non-treated	NA	Mucinous	high grade
130_RR_TO	1	Nivolumab-BMS-986016	0	16	SD	0	31.7	16	15.7	Y	N	Non-treated	NA	Mucinous	high grade
131_RA_TO	0	NA	NA	NA	NA	1	10	NA	NA	Y	N	Non-treated	NA	NOS	low grade
132_RA_TO	1	Nivolumab	1	23.6	PR	1	38.8	23.6	15.2	Y	Y	Non-treated	NA	NOS	low grade
134_RG_TO	1	Ipilimumab-Nivolumab	0	32.7	PR	0	52.3	32.7	19.6	Y	Y	Non-treated	missing	NOS	high grade
138_RE_TO	0	NA	NA	NA	NA	0	83.8	NA	NA	Y	Y	Non-treated	NA	NOS	low grade
139_RA_TO	1	Ipilimumab-Nivolumab	0	30.9	SD	0	45.6	30.9	14.7	Y	N	Non-treated	NA	NOS	low grade
142_SD_PD	0	NA	NA	NA	NA	1	9.7	NA	NA	N	Y	Non-treated	NA	Mucinous	high grade
150_SR_TO	1	Nivolumab	0	50.9	PR	0	54	50.9	3.1	Y	N	Non-treated	NA	Medullary	high grade
158_TG_PD	0	NA	NA	NA	NA	1	24.1	NA	NA	Y	Y	NA	Pre-treated	NOS	low grade
161_TL_TO	0	NA	NA	NA	NA	0	64	NA	NA	Y	N	Non-treated	NA	Mucinous	high grade
165_VM_TO	1	Nivolumab	0	3	NE	0	18.1	3	15	N	Y	Non-treated	NA	NOS	low grade
172_VV_TO	1	Ipilimumab-Nivolumab	1	1.2	PD	1	4.6	2.6	2.1	Y	N	Non-treated	NA	NOS	high grade
182_FA_PD	0	NA	NA	NA	NA	0	79.4	NA	NA	Y	Y	Non-treated	NA	Mucinous	high grade
183_NC_PD	1	Nivolumab	0	0.4	NE	0	6.8	4.9	1.9	Y	N	Non-treated	NA	NOS	low grade
187_CG_PD	0	NA	NA	NA	NA	0	4.4	NA	NA	N	N	Non-treated	NA	NOS	low grade
189_RS_PD	1	Nivolumab	0	NA	SD	0	14.7	NA	NA	Y	N	Non-treated	NA	Mucinous	high grade
191_PS_PD	0	NA	NA	NA	NA	1	4.1	NA	NA	N	Y	Non-treated	NA	missing	missing
169_VF_PD	No Data
192_BM_PD	No Data
196_TG_PD	No Data
204_CAF_PD	No Data
205_ALM_PD	No Data

## Sheet: VALENTINO
Patient ID	Arm	Sex	syncr=1/metach=0	Primary tumor site (right colon=2, left colon=1, rectum=0)	Tumour resected?	pTNM	Adjuvant (YES=Y; NOT=N)	Regimen	Local BRAF (wt=0/mut=1/ND=2)	Central NGS BRAF (wt=0/mut=1/NV=2)	Central NGS RAS (wt=0/mut=1/NV=2)	Overall RAS/BRAF All wt=0/any mut=1/NA=2	MSI Status (MSS=0; MSI=1)	Age	PS	Measurable Disease (YES=Y; NOT=N)	Liver-only (YES=Y;NOT=N)	Number of Metastatic Sites (0=1 site; 1=2 sites; 2=>2sites)	Liver mets (YES=Y; NOT=N)	Lung mets (YES=Y; NOT=N)	Peritoneum mets (YES=Y; NOT=N)	LN mets (YES=Y; NOT=N)	Other Y=YES, N=NOT specify	Baseline LDH	Baseline N/L	ALP	Baseline WBC	Baseline CEA	Baseline CA 19-9	Best Response	Baseline Diameter	Diameter before CT	ETS (YES=Y; NOT=N)	% ETS	Time to ETS	Diameter Best Response	Diameter Reduction %	Time to Best Response	Diameter at PD	New lesion at PD? (Y=YES; N=NOT)	Maintenance CT (YES=Y; NOT=N)	Secondary Resection (YES=Y; NOT=N)	site resection	outcome resection (R0=0; R1=1)	PD (YES=Y; NOT=N)	PFS	Death (YES=Y; NOT=N)	OS	Diarrhoea G3/4
0001-001	A	Male	1	1	N	M1		NA	0	0	0	0	0	66	0	Y	N	1	N	N	Y	N	N	255	4.71429	97	8900	12.14	119.2	PR	28	32	N			18	-35.7143	184	24	Y	Y	N	NA	9	Y	479	Y	998	N
0001-002	B	Female	1	1	N	M1		NA	0	0	0	0	0	56	0	Y	Y	1	Y	N	N	N	N	303	7	93	11490	26.5	25.1	CR	52	27	Y	48.0769	56	0	-100	256	75	N	Y	N	NA	9	Y	685	Y	1380	N
0001-003	B	Male	0	1	Y	pT3pN0	Y	Capecitabina	0	0	0	0	1	46	0	Y	N	2	N	N	Y	Y	N	250	7.14286	66	12220			SD	158	173	N			173	9.49367	54	210	N	N	N	NA	9	Y	117	N	1593	N
0001-004	B	Male	1	2	N	M1		NA	0	0	0	0	0	69	0	Y	N	1	N	N	Y	N	N	237	3.77	81	9590	0.6	3	SD	22	22	N			22	0	68	22	Y	Y	N	NA	9	Y	266	Y	266	N
0001-005	A	Female	1	0	N	M1		NA	0	0	0	0	0	60	1	Y	N	3+	Y	Y	N	Y	Y	480	5.42857	87	9660	89.49		SD	115	101	N			101	-12.1739	53	144	Y	Y	N	NA	9	Y	200	Y	311	N
0001-006	A	Male	1	1	Y	pT4a,N1b, M1	N	NA	0	0	0	0	0	67	0	Y	N	1	N	Y	N	N	N	392	2.07143	73	9760	2.57	15.6	PR	78	58	Y	25.641	54	53	-32.0513	120	77	N	Y	N	NA	9	Y	207	Y	905	N
0001-007	A	Female	1	0	N	M1		NA	0	0	0	0	0	80	1	Y	N	2	Y	N	N	N	Y	961	3.52632	106	9680	236	9.3	PR	60	38	Y	36.6667	56	18	-70	171	17	N	Y	N	NA	9	Y	558	Y	961	N
0001-008	A	Male	1	0	Y	pT3N2bM1	N	NA	0	0	0	0	0	63	0	N	N	1	N	N	Y	N	N	210	2.31818	61	7790	1.03	10.3	NA			NA								N	N	NA	9	N	1390	N	1394	N
0001-009	A	Male	1	2	Y	pT3N2M1	N	NA	0	0	0	0	0	64	0	Y	Y	1	Y	N	N	N	N	484	4.48148	200	16300	73.86	35.2	SD	78	72	N			54	-30.7692	122	79	N	Y	N	NA	9	Y	176	Y	254	N
0001-010	B	Male	1	1	Y	pT2pN0	N	NA	0	0	0	0	0	68	1	Y	N	1	Y	N	N	N	Y	333	7.11111	133	8100	82.27	11.8	NA	85		NA								N	N	NA	9	Y	76	Y	76	Y
0001-011	B	Female	0	0	Y	pT4bN2	Y	XELOX	0	0	0	0	1	59	1	Y	N	2	N	N	N	Y	Y	528	3.42857	69	7120	12.65	19.5	SD	80	89	N			89	11.25	56	106	N	N	N	NA	9	Y	123	Y	1035	N
0001-012	A	Male	0	1	Y	pT4N0	Y	FUFA	0	0	0	0	0	54	1	Y	N	2	N	N	N	Y	Y	326	3.78571	93	7510	7.28	13.8	PR	30	26	N			17	-43.3333	227	24	Y	Y	N	NA	9	Y	729	N	1474	N
0001-013	A	Male	0	0	Y	pT3pN1	Y	FOLFOX	0	0	0	0	0	62	1	Y	N	1	N	Y	N	N	N	238	11	85	14320			PR	49	40	N		NA	27	-44.898	183			Y	N	NA	9	Y	884	N	1463	Y
0001-014	A	Male	0	0	Y	pT3pN0	Y	MISSING	0	0	0	0	0	64	0	Y	N	1	N	Y	N	N	N	317	3.38462	51	6920	0.85		PR	10	5	Y	50	62	5	-50	62	8	Y	Y	N	NA	9	Y	690	N	1449	N
0001-016	A	Male	0	2	Y	pT3pN0	N	NA	0	0	0	0	0	78	1	Y	N	2	N	Y	N	N	Y	419	4.81818	129	6860			PR	57	40	Y	29.8246	53	26	-54.386	162	35	N	Y	N	NA	9	Y	391	Y	519	N
0001-018	A	Male	1	0	Y	pT4N0M1	Y	FOLFOX	0	0	0	0	0	69	0	Y	N	2	N	N	N	Y	Y	231	3.84211	84	10090			PR	45	44	N			30	-33.3333	213			Y	N	NA	9	Y	1238	N	1401	Y
0001-019	B	Male	0	1	Y	pT3N2	Y	FOLFOX	0	0	0	0	0	62	0	Y	N	3+	N	Y	N	N	Y	563	3.95833	99	12860	58.8	20.6	SD	113	113	N			103	-8.84956	112			N	N	NA	9	NA	112	NA	112	N
0001-020	A	Female	1	2	Y	pT4N1bM1	N	NA	0	0	0	0	0	64	0	N	N	1	N	N	Y	N	N	400	1.61111	96	5720	7.9	184	NA			NA								Y	N	NA	9	Y	312	Y	752	N
0001-021	B	Male	1	1	N	ypT1N1		NA	0	0	0	0	0	59	0	Y	N	2	Y	N	N	Y	N	614	0.382609	118	12180	97.32	117.7	PR	154	100	Y	35.0649	55	71	-53.8961	124		Y	Y	Y	liver, primary tumor	0	Y	496	N	1342	N
0001-022	A	Male	1	1	N	ypT3N0		NA	0	0	0	0	0	20	1	Y	Y	1	Y	N	N	N	N	1085	4.04167	254	13840	421	522	PR	191	123	Y	35.6021	35	82	-57.0681	106		Y	Y	N	NA	9	Y	316	Y	1330	N
0001-023	B	Male	1	1	N	ypT3N1		NA	0	0	0	0	0	36	0	Y	Y	1	Y	N	N	N	N	306	2	286	6990	169.2	65.9	PR	57	30	Y	47.3684	56	23	-59.6491	104		Y	N	Y	liver, primary tumor	0	Y	351	N	1331	N
0001-024	A	Male	0	0	Y	ypT1N0	Y	Capecitabina	0	0	1	0	0	71	0	Y	N	3+	N	Y	N	Y	Y	288	7.66667	82	5650	6.37	27.2	PR	15	13	N			8	-46.6667	192	6	Y	Y	N	NA	9	Y	688	N	1329	N
0001-026	A	Female	1	0	Y	pT4N0M1	N	NA	0	0	0	0	0	78	0	N	N	1	N	N	N	Y	N	328	2.33333	94	6570	5.41	0.6	NA			NA								Y	N	NA	9	N	1214	N	1260	N
0001-027	B	Male	0	0	Y	pT4N2	Y	FOLFOX	0	0	0	0	0	51	1	N	N	1	N	N	Y	N	N	426	5.15833	130	7600	3	10	NA			NA								NA	N	NA	9	N	0	Y	418	NA
0001-028	A	Male	1	0	N	M1		NA	0	0	1	0	0	33	1	Y	Y	1	Y	N	N	N	N	1242	5.11111	215	6220	2587	1676	SD	173	200	N			187	8.09249	154	207	Y	Y	N	NA	9	Y	219	Y	399	N
0001-029	A	Female	1	1	Y	pT3N1bM1b	N	NA	0	0	0	0	0	77	1	Y	N	3+	Y	Y	Y	Y	N	312	4.33333	71	7830	2.89	111.7	PR	66	31	Y	53.0303	61	27	-59.0909	128	35	N	Y	N	NA	9	Y	322	Y	557	N
0001-030	A	Female	0	1	Y	pT4,N2M1	Y	XELOX	0	0	0	0	0	52	0	Y	N	1	N	N	Y	N	N	462	1.89	94	6300	6.71	6.7	PR	87	84	N			33	-62.069	252			Y	N	NA	9	Y	1080	N	1273	N
0001-031	A	Female	1	0	N	M1		NA	0	0	1	1	0	46	0	Y	N	2	Y	N	N	Y	N	442	2.10714	108	10350	12	1950	PR	45	44	N			26	-42.2222	144	46	Y	Y	N	NA	9	Y	218	Y	359	N
0001-032	A	Male	0	1	Y	pT2N0	N	NA	0	0	0	0	0	73	0	Y	N	1	N	Y	N	N	N	293	2.92308	62	5580	3.3	16	PR	22	19	N		NA	7	-68.1818	241	13	N	Y	N	NA	9	Y	661	N	1260	N
0001-034	B	Male	0	0	Y	pT3N1a	N	NA	0	0	0	0	0	72	1	Y	N	2	Y	Y	N	N	N	357	4.2	46	9160	5.43	13.7	PR	47	33	Y	29.7872	41	26	-44.6809	99	49	N	Y	N	NA	9	Y	393	N	1239	N
0001-036	B	Male	1	1	Y	pT4N1	Y	XELOX	0	0	0	0	1	55	1	Y	N	2	Y	N	N	N	Y	276	3.5625	125	8120	7.48	26.6	PD	134	144	N			144	7.46269	19			N	N	NA	9	Y	18	Y	232	N
0001-037	A	Male	1	2	Y	pT4N2M1	N	NA	0	0	0	0	0	70	0	Y	N	1	N	Y	N	N	N	279	2.88235	71	8040	2.62	11.8	CR	10	0	Y	100	68	0	-100	68			Y	N	NA	9	N	1130	N	1186	Y
0001-038	B	Female	1	1	Y	pT4N2M1	N	NA	0	0	0	0	0	73	0	Y	N	3+	Y	Y	N	Y	N	622	7.28571	373	12660	15.17	6.9	PR	56	31	Y	44.6429	61	11	-80.3571	240		N	Y	N	NA	9	Y	302	Y	393	N
0001-040	A	Female	1	2	Y	pT4aN1cM1	N	NA	0	0	0	0	0	53	1	Y	Y	1	Y	N	N	N	N	1198	4.57895	209	12150	122.8	1026	SD	76	78	N			78	2.63158	54	78	Y	N	N	NA	9	Y	64	Y	284	N
0001-043	B	Male	1	1	Y	pT3N2M1	N	NA	0	0	0	0	0	65	0	Y	Y	1	Y	N	N	N	N	611	3.15	106	5990	642.8	933.4	PR	142	95	Y	33.0986	61	81	-42.9577	137		Y	Y	Y	LIVER	0	Y	299	N	1045	N
0001-044	B	Male	1	1	N	M1		NA	0	0	0	0	0	66	0	Y	Y	1	Y	N	N	N	N	5221	6.92857	436	12340	998.2	1608	PR	174	103	Y	40.8046	55	76	-56.3218	91		N	Y	N	NA	9	Y	260	Y	613	N
0001-045	B	Female	1	0	Y	pT3N2b	N	NA	0	0	0	0	0	51	0	Y	Y	1	Y	N	N	N	N	411	1.625	90	4740	3.4	6.2	PR	25	17	Y	32	47	8	-68	124		Y	N	Y	LIVER	0	Y	318	N	978	N
0001-046	A	Male	0	0	Y	pT2N0	N	NA	0	0	0	0	0	62	1	Y	N	3+	Y	N	N	Y	Y	340	3.77778	72	4920	8.45	15.6	PR	105	72	Y	31.4286	61	54	-48.5714	125	64	Y	N	N	NA	9	Y	214	Y	298	N
0001-047	B	Female	1	0	N	M1		NA	0	0	0	0	0	63	0	Y	N	3+	Y	Y	N	Y	N	493	4	42	8340	349.9	14.7	PR	202	159	Y	21.2871	57	140	-30.6931	115	274	N	Y	N	NA	9	Y	298	Y	828	N
0001-048	A	Male	1	0	Y	pT3N2a	N	NA	0	0	0	0	0	60	0	Y	N	1	N	N	N	Y	N	275	3.5	74	7870	14.91	0.7	CR	35	33	N			0	-100	131			Y	N	NA	9	Y	636	N	876	N
0002-002	A	Male	0	2	Y	pT2N0	N	NA	0	0	1	1	0	74	0	Y	Y	1	Y	N	N	N	N		2.31122	89	7500	13.8	12.84	PD	40	40	N			40	0	60	40	Y	N	N	NA	9	Y	60	Y	684	Y
0003-001	B	Male	1	1	Y	pT3N2aM1	N	NA	0	0	0	0	0	69	0	Y	N	3+	Y	N	N	Y	Y	176	NA	66	9160	9	27.1	PD	35	34	N			34	-2.85714	55		Y	N	N	NA	9	Y	55	Y	143	N
0003-002	A	Male	0	0	Y	pT2N0	N	NA	0				0	71	0	Y	N	1	Y	N	N	N	Y	150	2.08678	90	8750	13	26.3	CR	17	8	Y	52.9412	51	0	-100	275		Y	Y	N	NA	9	Y	456	Y	912	N
0003-003	B	Female	1	1	Y	pT3N2aM1	N	NA	0	0	0	0	0	75	0	Y	Y	1	Y	N	N	N	N	353	3.99237	225	5230	16.9	2.5	PR	64	42	Y	34.375	65	42	-34.375	65	56	N	N	N	NA	9	Y	436	Y	917	N
0003-004	A	Male	1	0	Y	pT4bN1b	N	NA	0	0	0	0	0	59	1	Y	N	3+	Y	Y	N	Y	N	491	4.84167	252	11620	46.5	11.8	PR	54	37	Y	31.4815	53	37	-31.4815	53		Y	Y	N	NA	9	Y	334	Y	462	N
0003-005	A	Male	1	1	N	M1		NA	0	0	0	0	0	73	0	Y	N	2	Y	Y	N	N	N	717	8.32075	223	8820	6250	2.5	CR	18	14	Y	22.2222	49	0	-100	319		Y	Y	N	NA	9	Y	677	Y	1175	N
0003-006	B	Male	0	1	Y	pT3N1bM1b	Y	Capecitabina	0	0	0	0	0	76	1	Y	N	2	Y	N	Y	N	N	221	NA	72	12000	27.9	31.8	PR	13	7	Y	46.1538	63	7	-46.1538	69	12	N	Y	N	NA	9	Y	307	N	1221	N
0003-007	B	Male	1	1	Y	pT4N2aM1	N	NA	0	0	0	0	0	76	1	Y	N	2	Y	Y	N	N	N	998		470	12520	880	477	PR	77	57	Y	25.974	64	40	-48.0519	235	46	N	Y	N	NA	9	Y	451	Y	706	N
0003-008	A	Male	1	1	Y	pT3N2bM1	N	NA	0	0	0	0	0	49	0	Y	N	2	Y	Y	N	N	N	2230	2.66816	58	900	4.9	2.5	PR	67	33	Y	50.7463	66	33	-50.7463	66			N	N	NA	9	Y	673	Y	868	N
0004-001	A	Male	1	0	N	ypT1N1bM1a		NA	0					40	0	Y	Y	1	Y	N	N	N	N	3370	5.99394	205	12850	1656	4125	PR	260	126	Y	51.5385	55	90	-65.3846	187			Y	Y	LIVER	0	Y	507	Y	928	N
0004-002	B	Male	1	0	Y	pT3pN1M1	N	NA	0					74	0	Y	Y	1	Y	N	N	N	N	231	2.55399	93	9050	27.7	5258	PR	75	51	Y	32	48	51	-32	48			N	Y	LIVER		Y	147	Y	147	N
0004-003	A	Male	0	0	Y	yT0N1	Y	XELOX	0					69	0	Y	N	1	N	Y	N	N	N	137	2.22513	55	6910	0.5	3.3	NA			NA								NA	9	NA	9	N	1383	N	1413	N
0004-004	A	Female	1	1	Y	pT4aN2bM1b	N	NA	0				0	62	0	Y	N	3+	Y	Y	Y	Y	N	190	3.48182	70	7110	1.9	14.2	PD	37	40	N			40	8.10811	62	40	Y	N	N	NA	9	Y	54	Y	424	N
0004-005	B	Male	1	1	N	ypT2N0M1		NA	0				0	46	0	Y	Y	1	Y	N	N	N	N	245	7.40323	130	7930	127.9	179.9	PR	108	28	Y	74.0741	60	28	-74.0741	60			Y	Y	LIVER	0	N	1356	N	1371	N
0004-006	A	Male	1	1	Y	pT3N2M1	Y	Capecitabina	0				0	66	0	Y	N	2	Y	Y	N	N	N	350	6.41593	241	9660	3978	2	NA	100.5		NA								N	N	NA	9	Y	237	Y	237	N
0004-007	A	Male	1	1	Y	pT3N0M1a	Y	XELOX	0	0	0	0	0	75	0	Y	Y	1	Y	N	N	N	N	213	1.55152	66	4750	2.7	5.9	SD	35	25	Y	28.5714	56	13	-62.8571	187			Y	N	NA	9	N	1208	N	1225
0004-008	B	Male	1	1	Y	pT3N1M1	N	NA	0				0	59	0	Y	Y	1	Y	N	N	N	N	198	1.53913	50	6650	1.5	15.4	PR	36	16	Y	55.5556	28	13	-63.8889	165			Y	Y	LIVER	1	Y	280	Y	571	N
0004-009	A	Male	1	2	Y	pT4N2M1	N	NA	0				0	62	0	Y	N	1	N	N	Y	N	N	149	0.886364	60	5520	4.1	431.4	SD	16	10	Y	37.5	60	0	-100	170			Y	N	NA	9	Y	514	Y	1142	N
0004-010	A	Female	1	1	Y	pT2N3M1	N	NA	0				0	56	0	Y	Y	1	Y	N	N	N	N	238	4.48148	200	14320	17	11	PR	40	25	Y	37.5	56	5	-87.5	112			Y	N	NA	9	Y	258	Y	845	N
0004-012	A	Female	0	1	Y	pT3N1	Y	XELOX	0	2	2		0	64	1	Y	N	3+	N	N	Y	Y	Y	233	4.28	73	5390	28.3		PR	56	42	Y	25	61	26	-53.5714	144			Y	N	NA	9	Y	657	N	1130	N
0004-013	A	Female	0	1	Y	pT4an2b	Y	folfox	0				0	55	0	Y	N	1	N	Y	N	N	N	171	1.94048	118	5520			SD	22	19	N		NA	19	-13.6364	54		Y	N	Y	LUNG	0	Y	399	N	1084	Y
0004-014	A	Male	1	1	Y	pT3N2bM1a	N	NA	0				0	60	1	Y	N	2	N	Y	Y	N	N	140	2.20976	115	7160	4.9	6.2	PR	31	25	N			6	-80.6452	162	16	Y	Y	N	NA	9	Y	284	N	1077	N
0004-015	B	Male	1	1	Y	pT3N2bM1a	N	NA	0	0	0	0	0	36	0	Y	Y	1	Y	N	N	N	N	147	2.2	57	6260	1.2	4.7	PR	68	46	Y	32.3529	53	38	-44.1176	119			Y	Y	LIVER	1	Y	413	Y	715	Y
0004-016	A	Male	1	1	Y	pT3N0M1	N	NA	0	0	0	0	0	61	0	Y	Y	1	Y	N	N	N	N	122	1.19718	68	5720	22.3	10.3	PR	15	12	Y	20	76	4	-73.3333	157	4	Y	N	N	NA	9	Y	281	N	1083	N
0004-017	B	Male	1	0	Y	pT3N1bM1b	N	NA	0				0	60	1	Y	N	1	N	Y	N	N	N	178	2.56915	107	7480	4.3		SD	37	40	N			35	-5.40541	124	40	Y	Y	N	NA	9	Y	370	Y	498	N
0004-018	B	Female	0	0	Y	pT3N0	Y	Capecitabina	0					66	0	Y	N	1	N	N	Y	N	N	195	4.76136	88	5560			PR	39	24	Y	38.4615	56	24	-38.4615	56	42	N	Y	N	NA	9	Y	397	Y	778	Y
0004-019	B	Female	1	1	Y	pT3N2b	N	NA	0				0	49	0	Y	N	2	Y	N	Y	N	N	143	1.23358	47	3880	3.2	9.2	SD	49	42	N			42	-14.2857	58	42	Y	N	N	NA	9	Y	215	N	893	N
0004-020	B	Male	1	0	N	ypT3N1bM1		NA	0				0	45	1	Y	Y	1	Y	N	N	N	N	1100	6.52137	515	9630	612.2	48.1	PR	145	81	Y	44.1379	48	75	-48.2759	213	101	N	Y	N	NA	9	Y	258	Y	439	N
0004-021	A	Male	1	0	Y	pT3N2b	N	NA	0				0	51	0	Y	N	2	N	N	Y	Y	N	119	1.03654	67	6950	6.1	60.1	PD	44	54	N			54	22.7273	117	54	Y	Y	N	NA	9	Y	284	Y	731	N
0004-022	B	Male	0	0	Y	ypT3N0	N	NA	0				0	52	0	Y	N	1	N	N	N	Y	N	112	3.75652	51	5940	3.2	1575	CR	35.62	13	Y	63.5036	48	0	-100	105			Y	N	NA	9	N	877	N	918	N
0004-023	B	Female	1	1	N	M1		NA	0					60	1	Y	Y	1	Y	N	N	N	N	2052	5.95	363	8390	2781	209.2	NA	92		NA								N	N	NA	9	Y	75	Y	75	N
0004-024	A	Male	1	0	N	ypT3N1c		NA	0				0	66	0	Y	Y	1	Y	N	N	N	N	143	4.51261	84	7470	2.1	6.1	PR	84	58	Y	30.9524	49	49	-41.6667	104		Y	Y	N	NA	9	Y	270	N	950	N
0004-025	B	Female	1	0	N	pT3N1aM1a		NA	0				0	46	0	Y	Y	1	Y	N	N	N	N	545	3.06771	137	9270	94.5	25542	PR	65	42	Y	35.3846	55	33	-49.2308	112	81	Y	Y	N	NA	9	Y	248	Y	662	N
0004-026	B	Female	1	0	N	M1		NA	0				0	66	0	Y	N	1	N	N	N	Y	N	178	3.8383	78	13020	52.5	3.7	PR	85	50	Y	41.1765	52	47	-44.7059	116			Y	N	NA	9	Y	652	N	899	N
0004-027	A	Female	1	2	Y	pT3N0M1	N	NA	0				0	64	0	Y	N	2	Y	N	Y	N	N	226	2.00565	84	6250	473.7	61.4	PR	70	47	Y	32.8571	57	33	-52.8571	183			Y	N	NA	9	Y	239	Y	1006	N
0004-028	B	Female	1	0	Y	pT3N1	N	NA	0				0	60	0	Y	N	3+	Y	Y	Y	N	Y	155	3.67021	93	3450	1.8	2	PR	23	12	Y	47.8261	65	12	-47.8261	65			Y	N	NA	9	Y	803	N	862	N
0004-029	A	Male	1	0	N	M1		NA	0				0	58	0	Y	N	2	Y	N	N	Y	N	620	18.3333	282	10050	18893	641.1	PR	35	11	Y	68.5714	63	11	-68.5714	63	11	Y	Y	N	NA	9	Y	195	Y	330	N
0004-031	B	Male	1	0	N	ypT4Nib		NA	0				0	60	1	Y	N	1	N	N	N	Y	N	174	2.74638	67	6440	77.4	9	SD	29	22	Y	24.1379	55	22	-24.1379	55			N	N	NA	9	N	653	N	678	N
0004-032	A	Male	1	1	N	M1		NA	0				0	65	0	Y	Y	1	Y	N	N	N	N	195	4.86087	163	6450	108.9	15459	SD	43	50	N			50	16.2791	55	66	Y	N	N	NA	9	Y	123	Y	230	N
0004-033	A	Male	1	0	Y	M1	N	NA	0				0	55	1	Y	Y	1	Y	N	N	N	N	124	3.25	100	5560	91.8	9.2	SD	71	71	N			71	0	46			Y	N	NA	9	N	779	N	799	N
0005-001	B	Male	1	1	N	M1		NA	0	0	0	0	0	76	1	Y	N	2	N	N	N	Y	Y	255	1.7572	52	7690	6.8		PR	21	13	Y	38.0952	60	8	-61.9048	220			Y	N	NA	9	Y	460	Y	1310	N
0005-002	A	Male	1	1	Y	pT3N1M1	N	NA	0	0	0	0	0	65	0	Y	Y	1	Y	N	N	N	N	1682	2.28155	98.0	4150	8.57	2	PR	197	110	Y	44.1624	57	64	-67.5127	168			Y	Y	LIVER	0	Y	1287	N	1566	N
0005-003	B	Male	1	0	Y	pT4bN2b	Y	Capecitabina	2					74	1	Y	N	3+	Y	Y	N	Y	N	425	10.8627	217	6800			NA	108		NA								N	N	NA	9	Y	53	Y	53	N
0005-005	B	Female	1	2	N	M1		NA	1	1		1		57	1	Y	N	3+	Y	N	Y	Y	N	548	4.13971	117	7700	1747.02	63.83	PR	17	12	Y	29.4118	48	10	-41.1765	105			Y	N	NA	9	Y	134	Y	175	N
0005-008	B	Female	1	2	Y	pT4aN2bM1c	N	NA	1	1		1		65	0	Y	N	3+	Y	N	Y	Y	N	213	2.1227		5670	67.41	2	PD	94	131	N			131	39.3617	53			N	N	NA	9	Y	53	Y	150	N
0005-009	A	Female	1	1	Y	pT3N1aM1a	N	NA	2					62	0	Y	N	2	Y	Y	N	N	N	319	3.05536		13600	37.46		PR	138	71	Y	48.5507	55	71	-48.5507	55		Y	Y	N	NA	9	Y	691	N	863	N
0006-003	B	Male	1	0	Y	pT3N2M1	N	NA	0	0	0	0	0	70	0	Y	Y	1	Y	N	N	N	N	157	1.6134	121	5620	2.3		PR	50	34	Y	32	50	19	-62	107			Y	Y	LIVER	0	N	1194	N	1328	N
0006-004	A	Female	1	1	Y	pT2N0	Y	FOLFOX	0	2	2	2	0	54	0	Y	Y	1	Y	N	N	N	N	335	2.96795		7140	15.5	14	NA	121		NA								Y	N	NA	9	Y	390	Y	752	N
0007-001	A	Male	1	1	Y	pT4N2aM1	N	NA	0	0	0	0	0	68	1	Y	Y	1	Y	N	N	N	N	1180	10.875	826	11220	518		PR	162	115	Y	29.0123	51	90	-44.4444	183			Y	N	NA	9	Y	295	Y	520	N
0007-002	B	Male	1	1	Y	pT4N1M1	N	NA	0	0	0	0	0	70	1	Y	N	2	Y	N	N	Y	N	780	1.41667	298	3540	68	2	PR	52	24	Y	53.8462	61	24	-53.8462	61			Y	N	NA	9	Y	174	Y	489	Y
0007-003	A	Male	1	1	Y	pT4N1a	N	NA	0				0	78	0	Y	N	2	Y	Y	N	N	N	623	2.25	122	6770	7451		SD	56	58	N			58	3.57143	60			N	N	NA	9	Y	343	Y	575	N
0007-004	B	Male	0	2	Y	pT4aN2a	Y	XELOX	0					61	0	Y	Y	1	Y	N	N	N	N	181	3.41176	115	8540	119		PR	55	38	Y	30.9091	46	27	-50.9091	107	33	Y	Y	N	NA	9	Y	165	Y	736	N
0007-006	A	Male	0	0	Y	ypT1N2	Y	Capecitabina	0	2	2	2	0	81	0	Y	N	2	N	Y	N	N	Y	199	7.57143	63	7140	40		PR	48	33	Y	31.25	64	33	-31.25	64	41	N	Y	N	NA	9	Y	596	Y	766	Y
0007-007	B	Male	1	1	Y	pT3N1cM1	N	NA	0	0	0	0	0	85	1	Y	Y	1	Y	N	N	N	N	318	2.76471	118	7200	39		PR	84	64	Y	23.8095	49	39	-53.5714	209	56	N	Y	9	NA	9	Y	319	Y	699	N
0007-008	A	Female	1	1	N	M1		NA	0					47	1	Y	N	2	Y	N	N	Y	N	1053	18.8	407	21850	178		PR	141	98	Y	30.4965	52	60	-57.4468	112		Y	N	N	NA	9	Y	146	Y	207	N
0007-009	A	Male	1	1	Y	pT3N2	N	NA	0					72	0	Y	Y	1	Y	N	N	N	N	263	3.90909	149	7220	5		PR	56	42	Y	25	54	29	-48.2143	166	40	N	Y	N	NA	9	Y	282	Y	642	N
0007-012	B	Male	1	0	N	M1		NA	0					69	0	Y	N	3+	Y	Y	N	Y	N	256	2.77778	256	8320	95		PR	95	51	Y	46.3158	58	45	-52.6316	170		N	Y	N	NA	9	Y	282	Y	539	N
0007-013	A	Male	1	1	Y	pT3N1b	N	NA	0	0	0	0	0	62	0	Y	Y	1	Y	N	N	N	N	160	3.27273	54	5660	76.8	160	PR	39	35	N			9	-76.9231	223		Y	Y	N	NA	9	Y	340	Y	785	N
0007-014	B	Male	0	0	Y	pT2N0	N	NA	0	0	0	0	0	56	0	Y	N	3+	N	Y	Y	N	Y	162	2.07692	58	4550	6.3		PR	64	40	Y	37.5	55	36	-43.75	117	43	N	Y	N	NA	9	Y	224	N	875	N
0008-001	B	Female	1	1	N	ypT3N1bM1		NA	0				0	43	0	Y	N	2	Y	Y	N	N	N	354	3.77381		8760	87.4		PR	91	55	Y	39.5604	48	36	-60.4396	173	NA (resected)	Y	Y	Y	LIVER	0	Y	544	N	1281	Y
0008-002	B	Male	1	2	Y	M1	N	NA	0					71	1	Y	N	2	Y	N	Y	N	N	454	3.39111	198	21020	1828		PD	220	227	N			227	3.18182	69	227	Y	N	N	NA	9	Y	69	Y	102	Y
0008-003	A	Male	0	0	Y	pT1Nx	N	NA	0				0	67	1	N	N	1	N	N	N	N	Y	143	5.22124	69	7950	9.4		NA			NA			NA	NA	NA	NA	Y	Y	N	NA	9	Y	226	Y	370	N
0008-004	B	Male	0	1	Y	MISSING	N	NA	0				0	63	1	Y	N	1	N	N	Y	N	N	204	1.38961	55	8190			SD	100	93	N			81	-19	104	90	Y	Y	N	NA	9	Y	193	N	1140	N
0008-005	A	Female	1	0	N	M1		NA	0	2	2	2	0	69	1	Y	Y	1	Y	N	N	N	N	591	2.66892	83	12190	80.3		PD	78	101	N			101	29.4872	55	101	N	N	N	NA	9	Y	55	Y	507	N
0008-006	B	Female	1	2	Y	M1	N	NA	0				0	68	0	N	N	1	N	N	Y	N	N	186	3.22632	72	9180	2.6		NA			NA			NA	NA	NA	NA	Y	Y	N	NA	9	Y	252	Y	523	N
0008-008	A	Female	1	1	N	ypT4N2bM1a		NA	0				0	42	0	Y	N	2	Y	N	Y	N	N	285	2.51493		10350	61.6		PR	45	30	Y	33.3333	35	30	-33.3333	35	40	Y	N	N	NA	9	Y	81	Y	815	N
0008-009	A	Male	1	1	N	M1		NA	0				0	58	0	Y	N	2	Y	Y	N	N	N	238	3.6369		8840	33	2156.6	PR	56	37	Y	33.9286	59	29	-48.2143	199	33	Y	Y	N	NA	9	Y	427	Y	499	N
0008-010	B	Female	1	1	Y	pT4N2aM1	N	NA	0					63	0	Y	Y	1	Y	N	N	N	N	272	1.34	65	5150	36.4	0.6	PR	45	30	Y	33.3333	56	11	-75.5556	275	20	N	Y	Y	LIVER	0	Y	331	N	1044	N
0008-011	A	Female	1	0	N	ypT3N1b		NA	0	0	0	0	0	42	0	Y	Y	1	Y	N	N	N	N	237	2.37073	89	7800	2.4	20.9	CR	29	15	Y	48.2759	56	0	-100	353			Y	N	NA	9	N	925	N	935	N
0008-012	B	Female	1	1	N	M1		NA	0	0	0	0	0	49	0	Y	Y	1	Y	N	N	N	N	227	5.60377	81	4020	113.2	21.1	PR	88	39	Y	55.6818	50	35	-60.2273	118			Y	Y	LIVER	0	N	919	N	925	N
0008-013	B	Female	1	1	Y	pT4N1a	N	NA	0				0	68	0	Y	N	2	Y	N	Y	N	N	405	2.4104	66	6500	133.7	222.9	CR	45	27	Y	40	56	0	-100	301	0	Y	Y	N	NA	9	Y	399	N	892	N
0008-015	A	Male	1	0	N	M1		NA	0				0	54	0	Y	Y	1	Y	N	N	N	N	184	3.7	106	8160	78.4	3	PR	50	34	Y	32	62	23	-54	212	NV	Y	Y	Y	LIVER	R2	Y	439	N	883	N
0008-016	B	Male	1	1	Y	pT3N2a	N	NA	0				0	48	1	Y	Y	1	Y	N	N	N	N	1116	4.04	175	9150	794	6474	SD	111	111	N			111	0	75	120	Y	Y	N	NA	9	Y	223	Y	571	N
0009-001	B	Male	1	1	Y	M1	N	NA	0	0	0	0	0	64	1	Y	N	2	Y	N	N	Y	N	208	1.9661	97	83750	7.9	1963.6	SD	95	88	N			82	-13.6842	117	103	N	Y	N	NA	9	Y	167	Y	425	N
0009-002	A	Male	1	1	Y	pT3N2bM1	N	NA	0	0	0	0	0	66	1	Y	Y	1	Y	N	N	N	N	184	75.8	55	5990	1	2	PR	47	19	Y	59.5745	67	19	-59.5745	67			Y	N	NA	9	N	953	N	1014	N
0010-001	A	Male	1	1	N	M1		NA	0	0	0	0	0	66	0	Y	Y	1	Y	N	N	N	N	787	2.60811	115	6300	843.5		PR	70	34	Y	51.4286	50	23	-67.1429	110			Y	Y	LIVER	1	Y	314	Y	1323	Y
0010-003	B	Female	0	1	Y	pT3N0	N	NA	0	0	0	0	0	68	1	Y	N	1	N	N	N	N	Y	226	2.75874	125	11700	36.1		SD	34	30	N			30	-11.7647	74			Y	N	NA	9	Y	347	Y	780	N
0010-004	A	Male	1	1	Y	pT3N2bM1	N	NA	0	0	0	0	0	42	1	Y	N	2	Y	Y	N	N	N	764	6.78698	741	14900	1668		PR	97	65	Y	32.9897	55	65	-32.9897	55		Y	Y	N	NA	9	Y	225	Y	421	N
0010-005	B	Male	1	0	N	M1		NA	0	0	0	0	0	62	0	Y	N	2	Y	Y	N	N	N	517	2.78182	146	14500			PR	82	54	Y	34.1463	52	54	-34.1463	52			N	N	NA	9	Y	147	Y	736	N
0011-002	B	Male	1	1	N	M1		NA	0	0	0	0	0	59	0	Y	Y	1	Y	N	N	N	N	134	1.96296	64	6360	2.7	92.4	SD	49	54	N			37	-24.4898	264	37	Y	Y	N	NA	9	Y	325	Y	1016	N
0011-003	A	Male	1	1	N	ypXXXXXM1		NA	0	0	0	0	0	65	0	Y	Y	1	Y	N	N	N	N	318	5.12102	239	10890	2.9	12.2	PR	182	121	Y	33.5165	44	111	-39.011	122			Y	Y	LIVER	0	Y	651	N	1129	N
0011-005	B	Male	1	0	N	ypT2N2bM1		NA	0	2	2	2	0	55	0	Y	Y	1	Y	N	N	N	N	587	2.26749	137	9000	144.5		PR	71	56	Y	21.1268	54	35	-50.7042	109	NA (resected)	Y	Y	Y	LIVER	1	Y	322	Y	921	N
0012-002	B	Female	1	2	N	M1		NA	0	0	0	0	0	59	1	Y	N	3+	Y	Y	N	Y	N	376	3.09091	389	5490	90	978	PD	49	63	N			63	28.5714	55	63	Y	N	N	NA	9	Y	55	Y	98	N
0012-003	B	Male	1	1	N	M1		NA	0	0	0	0	0	75	0	Y	N	1	N	Y	N	N	N	218	1.93333	81	5110	2		PR	42	30	Y	28.5714	53	13	-69.0476	163	18	Y	Y	N	NA	9	Y	462	N	1326	N
0012-004	A	Male	1	1	N	ypT3N1c		NA	0				0	49	0	Y	Y	1	Y	N	N	N	N	1149	3		6020	288		PR	190	130	Y	31.5789	47	93	-51.0526	241	100	N	Y	N	NA	9	Y	529	Y	879	N
0012-005	A	Male	1	1	Y	pT3N2M1	N	NA	0	0	0	0	0	61	0	Y	N	2	Y	Y	N	N	N	740	3.47059	396	8610	483		PR	67	44	Y	34.3284	46	41	-38.806	104	63	N	Y	N	NA	9	Y	163	Y	529	N
0012-006	A	Male	1	1	N	pT2N1bM1		NA	0	0	1	1	0	70	1	Y	Y	1	Y	N	N	N	N	184	1.95238	106	6780	36	949	SD	41	41	N			41	0	35	NA (resected)	Y	N	Y	LIVER	1	Y	183	Y	615	N
0012-007	A	Female	1	1	N	M1		NA	0	0	0	0	0	49	0	Y	N	2	Y	Y	N	N	N	926	4.625	464	9780	55		SD	125	98	Y	21.6	51	98	-21.6	51	158	N	N	N	NA	9	Y	125	Y	456	N
0013-001	A	Male	1	0	N	M1		NA	0					69	0	Y	Y	1	Y	N	N	N	N	246	8.94253	50	9800	25.8		PR	100	48	Y	52	75	40	-60	182			Y	N	NA	9	Y	313	Y	313	Y
0013-002	B	Male	1	2	N	M1		NA	0					48	0	Y	N	2	Y	N	N	Y	N	748	0.728319	99	11550	55.6		PR	103	63	Y	38.835	88	36	-65.0485	157			Y	N	NA	9	Y	407	Y	885	N
0013-004	A	Male	1	2	Y	pT4aN2bM1	N	NA	0					70	0	Y	N	2	Y	Y	N	N	N	756	3.33714	200	9130	1360	2197	PR	950	750	Y	21.0526	51	550	-42.1053	152	690	N	Y	N	NA	9	Y	277	Y	681	Y
0013-005	A	Female	1	1	Y	pT3N1aM1a	N	NA	0					67	0	Y	Y	1	Y	N	N	N	N	358	1.74818	66	8150	307	32	PR	42	24	Y	42.8571	51	15	-64.2857	174			Y	N	NA	9	Y	574	N	1020	Y
0013-006	A	Female	1	1	Y	pT4bN0	N	NA	0					64	0	Y	N	2	Y	N	Y	N	N	302	2.14504	107	4710	8.4		PR	55	40	Y	27.2727	52	34	-38.1818	107			Y	N	NA	9	Y	645	N	1017	N
0013-007	B	Male	1	1	Y	pT4N2bM1	N	NA	0					55	1	Y	N	3+	Y	Y	Y	N	N	310	1.45788	68	7550	208.4	14	PR	30	14	Y	53.3333	34	4	-86.6667	234	6	N	Y	N	NA	9	Y	483	N	1051	N
0015-002	B	Female	0	1	Y	pT3pN1	Y	XELOX	0					70	0	Y	N	1	N	N	N	Y	Y	317	2.96	49	6310	3.1	10.6	PR	50	35	Y	30	49	35	-30	49		N	N	N	NA	9	Y	117	N	1317	Y
0015-003	B	Female	1	0	N	M1		NA	0					77	0	Y	N	1	N	Y	N	N	N	441	3.33537	85	7770	32.6	24.4	CR	38	12	Y	68.4211	49	0	-100	110	17	Y	Y	N	NA	9	Y	209	Y	424	N
0015-004	B	Male	1	2	N	M1		NA	0					73	1	N	N	1	N	N	Y	N	N	146	3.64286	86	5720	2	5.9	NA			NA							N	Y	N	NA	9	Y	222	Y	251	N
0015-005	B	Male	0	1	Y	pT2pN1	Y	folfox	0	0	0	0	0	60	0	Y	Y	1	Y	N	N	N	N	223	2.32161	84	7330	23.3	8.6	PR	76	45	Y	40.7895	60	45	-40.7895	60			N	Y	liver	0	Y	815	N	1171	N
0015-006	A	Male	0	0	Y	ypT3ypN0	N	NA	0	2	2	2	0	79	0	Y	N	3+	Y	N	Y	Y	N	154	10.7	111	7740	13.8	39.8	SD	103	87	N			87	-15.534	51	87	Y	Y	N	NA	9	Y	262	Y	582	N
0015-007	A	Male	0	1	Y	pT3N0	N	NA	0					50	0	Y	N	2	Y	N	Y	N	N	204	3.58108	110	7490	20.1	11.5	PR	105	54	Y	48.5714	64	14	-86.6667	216			N	N	NA	9	Y	887	N	1127	N
0016-001	B	Male	1	1	N	ypT2N1bM1a		NA	0	0	0	0	0	79	0	Y	Y	1	Y	N	N	N	N	446	6.7125	82	7660	79	322	PR	75	45	Y	40	52	45	-40	52			Y	Y	LIVER	1	N	903	N	1267	N
0016-002	B	Male	0	1	Y	pT2N0	N	NA	0					79	0	Y	Y	1	Y	N	N	N	N	339	13.127	119	9160	2.7	16	PD	118	126	N		NA	126	6.77966	62	126	Y	N	N	NA	9	Y	62	Y	160	N
0017-001	B	Male	1	0	N	M1		NA	0					56	0	Y	N	2	Y	N	N	Y	N	233	8.44203	87	14440	113.5	1238	PR	90	82	N			54	-40	88	148	Y	N	N	NA	9	Y	164	Y	298	Y
0017-002	A	Male	0	0	Y	pT3N1	Y	FOLFOX	1			1	0	69	0	Y	N	2	N	N	N	Y	Y	170	2.92199	58	6190	306	2264	SD	22	22	N			22	0	57	22	Y	Y	N	NA	9	Y	423	Y	739	N
0017-004	B	Male	1	0	N	M1		NA	0	0	0	0	0	56	0	Y	N	3+	Y	Y	N	Y	N	221	4.875	86	5900	201	1116	SD	135	118	N			106	-21.4815	122	240	N	Y	N	NA	9	Y	194	Y	533	N
0018-001	A	Male	1	0	Y	pT4N1aM1a	N	NA	0	0	0	0	0	64	0	Y	Y	1	Y	N	N	N	N		9.81944		8750	531		PR	100	95	N		NA	50	-50	260	62	N	Y	N	NA	9	Y	434	Y	709	N
0018-004	B	Male	0	0	Y	pT4aNx	Y	CAPOX	0	0	0	0	0	71	0	Y	N	3+	Y	Y	Y	Y	Y		2.69318		10940	61		PR	133	96	Y	27.8195	89	79	-40.6015	172	112	Y	Y	N	NA	9	Y	266	Y	478	N
0018-005	A	Male	0	2	Y	pT4bN2a	Y	FOLFOX	1					74	0	Y	N	1	N	Y	N	N	N		2.64162		7220	120		PD	24	40	N			40	66.6667	82	40	Y	N	N	NA	9	Y	82	Y	231	N
0018-006	B	Male	1	1	Y	pT4aN2bM1	N	NA	2				0	58	0	Y	N	2	Y	Y	N	N	N		3.31792	452	8960	380	5740	PR	53	39	Y	26.4151	55	29	-45.283	114			Y	N	NA	9	Y	475	Y	805	N
0019-002	A	Female	1	1	Y	pT3N1M1	N	NA	0					60	1	Y	Y	1	Y	N	N	N	N	218	1.99091	71	4580			PR	76	18	Y	76.3158	89	18	-76.3158	89	51	Y	Y	N	NA	9	Y	484	Y	1204	N
0019-003	B	Male	1	2	N	M1		NA	0					69	0	Y	N	3+	Y	Y	N	N	Y	393	1.33244	141	10350	244	624	PR	154	80	Y	48.0519	60	30	-80.5195	215	94	Y	Y	N	NA	9	Y	263	Y	299	N
0020-001	A	Female	1	1	N	M1		NA	0					52	0	Y	N	3+	Y	N	Y	Y	N	193	2.6879	106	6870	12.1		PR	77	31	Y	59.7403	72	21	-72.7273	128	78	Y	Y	N	NA	9	Y	267	Y	504	N
0020-003	A	Male	1	2	N	ypT3N2bM1		NA	0					70	1	Y	N	3+	Y	Y	Y	Y	N	253	3.22816	116	10110	17.8	15.9	PR	89	57	Y	35.9551	49	39	-56.1798	104	66	Y	Y	N	NA	9	Y	200	Y	365	N
0020-004	A	Male	1	1	N	M1		NA	0					65	0	Y	N	2	Y	Y	N	N	N	958	5.16854	236	12470	15937		PR	240	141	Y	41.25	57	141	-41.25	57			N	N	NA	9	Y	91	Y	91	N
0020-006	B	Male	1	1	N	ypT2N1		NA	0				0	63	0	Y	Y	1	Y	N	N	N	N	635	1.86719	97	8530	124.2		PR	109	70	Y	35.7798	49	70	-35.7798	49			Y	N	NA	9	N	952	N	1065	N
0020-007	B	Female	1	2	Y	pT4N1	N	NA	0				0	54	0	Y	Y	1	Y	N	N	N	N	394	3.40865	144	9900	324.5		PR	90	46	Y	48.8889	62	30	-66.6667	115		Y	Y	Y	LIVER	0	Y	316	Y	740	N
0021-001	A	Female	1	1	Y	pT3N1M1	N	NA	0	0	0	0	0	75	0	Y	Y	1	Y	N	N	N	N	408	1.28	88	4770	12.5		SD	29	30	N			30	3.44828	71	50	N	N	N	NA	9	Y	250	Y	821	N
0021-002	B	Female	1	2	Y	pT3N1M1	N	NA	0	0	0	0	0	74	0	Y	N	2	Y	Y	N	N	N	564	2.4375		5960	2884		PR	76	37	Y	51.3158	67	37	-51.3158	67		Y	Y	N	NA	9	Y	192	Y	313	N
0022-001	B	Male	0	2	Y	pT3N0	N	NA	1	1	0	1	1	76	0	Y	N	1	N	N	Y	N	N	372	4.74167	133	7760	1.2	10.9	PR	30	28	N			20	-33.3333	130			Y	N	NA	9	N	755	N	1314	N
0023-001	A	Male	1	1	Y	pT3N2M1	N	NA	0	0	0	0	0	68	0	Y	N	3+	Y	N	N	Y	Y	412	4.07273	92	6390	9.9	8.5	CR	62	33	Y	46.7742	56	0	-100	194		Y	Y	N	NA	9	Y	421	N	928	Y
0024-001	A	Male	1	1	N	M1		NA	0	0	1	1	0	73	1	Y	N	3+	Y	Y	N	Y	N	721	5.01653	661	8060	62	1117	PD	88	100	N			100	13.6364	60	100	Y	N	N	NA	9	Y	60	Y	94	N
0024-003	B	Male	1	2	Y	pT4N1b	N	NA	0	0	0	0	0	70	0	Y	Y	1	Y	N	N	N	N	612	0.968447	285	9400	3.77	5.72	PR	77	31	Y	59.7403	54	23	-70.1299	122	23	Y	Y	N	NA	9	Y	231	Y	722	N
0025-001	A	Female	1	2	Y	pT4N1bM1	N	NA	0	0	0	0	1	48	0	N	N	2	N	N	Y	Y	N	137	3.18182	70	5200	1.3	2.4	NA			NA							Y	Y	N	NA	9	Y	551	N	1166	N
0025-004	A	Male	1	0	Y	pT3N2b	N	NA	0	0	0	0		80	0	Y	N	1	N	N	N	Y	N	187	1.69565	64	7100	5.98	31.5	SD	15	14	N			14	-6.66667	57	81	Y	Y	N	NA	9	Y	336	N	999	N
0025-005	B	Female	1	1	N	ypT4aN1aM1a		NA	0	0	0	0	0	42	0	Y	N	3+	Y	Y	Y	N	N	415	3.82353	98	9000	1575	974.7	PR	300	193	Y	35.6667	54	166	-44.6667	163	163	Y	Y	N	NA	9	Y	323	N	1081	N
0025-006	A	Female	0	1	Y	pT3N2a	Y	FOLFOX	0	2				72	0	Y	N	1	N	Y	N	N	N	272	3.11111	111	8400	7.21	10.3	PR	48	31	Y	35.4167	50	31	-35.4167	50	69		N	Y	LUNG	0	Y	580	N	952	Y
0025-007	B	Female	1	2	Y	pT3N1M1	N	NA	0	0	0	0	0	75	1	Y	N	1	N	Y	N	N	N	146	3.78571	126	7500	9.2	7.2	PR	24	12	Y	50	53	12	-50	53			Y	N	NA	9	N	663	N	945	N
0026-001	A	Male	1	1	Y	pT3N1b	N	NA	0	0	0	0	0	73	0	Y	N	2	Y	Y	N	N	N	177	3.37415	77	7120			PD	38	53	N			53	39.4737	65	53	N	N	N	NA	9	Y	65	Y	846	N
0026-003	B	Female	1	0	N	M1		NA	0	0	0	0	0	54	0	Y	N	1	N	N	N	N	Y	161	4.6129	94	5870	22.5	536	SD	41	41	N			41	0	69			Y	N	NA	9	Y	164	Y	574	N
0026-004	B	Male	0	1	Y	pT3N0	N	NA	0					60	0	Y	N	2	Y	Y	N	N	N	218	1.35681		7570	4.8	20.6	PR	63	29	Y	53.9683	42	29	-53.9683	42			Y	N	NA	9	N	780	N	869	N
0027-003	B	Male	1	0	N	M1		NA	0	0	0	0	0	50	0	Y	N	2	Y	Y	N	N	N	213	2.31034		10600	27.6	18.3	SD	82	70	N			70	-14.6341	90			Y	N	NA	9	Y	307	Y	529	N
0027-005	A	Female	1	1	Y	pT3N0M1	N	NA	0					45	1	Y	Y	1	Y	N	N	N	N	371	1.80952	103	6700	1	15.9	SD	37	37	N			37	0	74		Y	Y	N	NA	9	Y	207	N	932	N
0028-002	B	Male	1	1	Y	pT4aN2bM1	N	NA	0	0	0	0	0	66	0	N	N	1	N	N	Y	N	N	288	5.83333	76	6390	14.1	47	NA			NA						NA	N	N	N	NA	9	Y	78	Y	215	N
0029-001	A	Female	1	2	Y	pT4aN2bM1	N	NA	0	0	1	1	0	54	1	Y	N	2	Y	N	N	Y	N	1976	4.72727	761	103200			NA	325		NA								N	N	NA	9	Y	43	Y	43	N
0029-002	B	Male	1	1	Y	pT3N2M1	N	NA	0	0	0	0	0	70	0	Y	Y	1	Y	N	N	N	N	134	2.17066	64	7000	37.62	39.76	PR	69	33	Y	52.1739	64	33	-52.1739	64			NA	N	NA	9	Y	220	Y	864	N
0030-001	A	Female	1	1	Y	pT1N2aM1	N	NA	0	0	0	0	0	39	0	Y	N	2	Y	Y	N	N	N	427	3	99	4700	234	78	PR	69	45	Y	34.7826	55	37	-46.3768	167			Y	Y	LIVER	1	Y	331	Y	762
[truncated: 72 more columns]
